# Supplementary material for: Tantalum recovery from alkaline leachates based on magnesium hexatantalate intermediate precipitate
Source: RSC Adv. 2025 Jun 13;15(25):20192–8. doi: 10.1039/d5ra02721g (PMC12163707; doi:10.1039/d5ra02721g)
Supplement: RA-015-D5RA02721G-s001 [file RA-015-D5RA02721G-s001.xlsx]

## Sheet: Presentation
	Tantalum recovery from alkaline leachates based on magnesium hexatantalate intermediate precipitate
	Mbolantenaina Rakotomalala Robinson, Rana Choumane, Domitille Giaume, Grégory Lefèvre
	Raw data of figures and experimental details
	Table SI1. Volumes of NaPOTa and MgCl₂ solutions used in the batch precipitation experiments
	Mg/Ta6	V NaPOTa	V MgCl2
	mol/mol	mL	µL
	0.75	50	86
	1	50	115
	2	50	230
	3	50	345
	4	50	461
	6	50	691
	12	50	1382

## Sheet: Fig1.20
Mg/Ta6	Ta	Mg
0.75	19.5	93.6
1	26.4	92.2
2	67.6	98.2
3	86	98.1
4	100	95.7
6	100	71.2
12	100	47.7

## Sheet: Fig1.40
Mg/Ta6	Ta	Mg
0.75	19.8	87.2
1	28.8	91.7
2	73.8	82.8
3	93.1	96.7
4	100	93.8
6	100	71.5
12	100	44.2

## Sheet: Fig2.20
2theta	12	6	4	3	2	1	0.75
7	2.93714	2.77947	2.75426	7.23143	7.08823	3.53033	2.75548
7.02	2.15762	2.1977	2.31052	6.14609	6.27339	3.12073	2.99381
7.04	3.06151	2.86405	2.67916	6.42785	6.66268	3.72538	2.81159
7.06	2.94446	3.58024	3.25638	6.53306	7.24811	3.45231	2.58268
7.08	2.51406	3.14339	2.5077	5.52955	7.38589	3.12073	2.44969
7.1	2.54922	2.72511	3.00905	6.03115	7.39037	3.29627	3.00909
7.12	2.19883	3.13872	3.14878	5.78321	6.04764	3.31578	2.77988
7.14	2.92829	2.5164	3.03913	6.04901	7.26956	2.86717	2.62157
7.16	2.76395	2.94952	3.4348	6.59514	6.77809	3.68637	2.74579
7.18	2.17434	3.20285	3.10237	6.11477	6.23593	3.74488	2.54582
7.2	2.77254	2.90318	3.07867	7.27066	6.46531	3.31578	2.9521
7.22	2.55025	2.79776	3.06613	6.84685	6.02374	2.88668	2.40831
7.24	2.24733	3.06066	2.52946	6.03137	6.16055	3.35479	2.5622
7.26	2.1893	3.17535	2.8931	5.80651	6.16695	3.8424	2.26844
7.28	2.46095	2.53732	3.25393	5.95519	6.44934	2.86717	2.78607
7.3	2.11667	3.01524	3.48844	6.86544	6.84163	3.14024	2.89678
7.32	2.14307	2.85386	3.39318	5.80687	7.51441	4.05695	2.82409
7.34	3.22798	3.84216	3.37928	7.01905	7.05532	3.17925	3.13052
7.36	2.72444	3.30405	3.75895	6.93142	6.43795	3.47182	2.5109
7.38	2.35789	3.26766	2.83338	6.45107	6.34983	3.31578	2.82985
7.4	2.32186	2.55922	2.73161	6.44037	6.92264	3.04272	3.36832
7.42	2.57856	3.12522	3.39375	6.00123	6.60339	3.04272	3.04087
7.44	1.69956	2.796	3.38357	5.63953	6.15583	3.33528	2.81128
7.46	2.62381	2.96506	2.97931	6.32996	7.31441	3.21826	3.24544
7.48	2.61541	3.05859	2.88599	6.62639	5.94815	3.25727	2.64263
7.5	1.46872	3.09706	2.9222	5.41668	7.19337	4.62259	2.91871
7.52	1.96361	3.13126	2.51059	6.46243	6.56775	3.08172	2.42149
7.54	2.01674	2.33951	3.02271	5.90782	7.40393	2.73064	2.4511
7.56	2.39273	3.18811	2.74438	5.93708	6.78671	3.62785	2.95433
7.58	2.02208	3.07775	2.92248	6.07289	6.64307	3.66686	2.59082
7.6	2.60472	2.41898	2.53462	5.51047	6.36495	3.08172	3.37545
7.62	2.72346	2.67935	3.03598	6.15929	6.1819	3.64736	2.73138
7.64	2.35895	2.74141	3.23731	5.93347	6.90727	3.45231	2.63386
7.66	2.34946	2.97503	2.84675	6.85789	4.88555	3.17925	2.58622
7.68	2.02149	2.73893	3.22607	5.64252	8.08381	4.23249	2.60895
7.7	2.55177	2.87634	3.2862	5.47777	6.80278	3.27677	2.83443
7.72	2.36502	2.51949	2.89699	6.7728	7.20181	3.62785	2.31168
7.74	2.58655	2.94846	2.49225	6.22589	5.66585	3.00371	2.51669
7.76	2.83183	2.44943	3.1702	5.61879	5.51533	3.66686	2.42164
7.78	2.41015	2.45824	2.96602	6.39125	6.22312	2.82816	3.01585
7.8	1.89579	3.38007	2.44558	6.1173	7.16331	3.4133	3.06118
7.82	1.892	2.7028	3.18808	6.23128	6.75835	3.35479	2.43613
7.84	2.47527	2.27427	3.61468	6.68418	6.8422	4.19349	2.95332
7.86	1.94748	2.74335	3.68777	6.66542	6.21735	3.93993	3.13167
7.88	2.17375	2.39632	2.98172	6.04497	5.80731	3.80339	3.20875
7.9	1.86856	2.50024	2.98101	6.31852	6.81407	3.43281	3.0862
7.92	1.69244	2.31107	2.93311	6.22333	5.31274	4.2715	2.22743
7.94	2.21565	3.34282	2.15796	6.39541	6.20387	3.80339	2.88987
7.96	1.84773	2.73481	2.95821	6.25656	6.46705	3.51083	2.6141
7.98	1.69219	2.73997	2.98465	5.81381	6.21983	3.37429	2.98807
8	1.51601	2.89245	3.07941	5.34607	6.96944	3.90092	2.6941
8.02	2.04878	2.49974	3.08882	6.45186	6.01129	3.47182	3.00256
8.04	2.669	3.44559	2.62822	6.47617	6.79193	3.64736	3.15613
8.06	2.03403	2.50458	2.19091	6.46793	5.7537	3.66686	2.9799
8.08	2.19721	2.44756	2.49618	6.9958	6.16273	4.11547	3.43196
8.1	1.94865	2.94122	3.2142	6.98022	6.22064	3.68637	2.60121
8.12	1.52963	2.27965	2.9228	5.72012	5.92779	3.60835	2.6021
8.14	1.77196	2.30469	3.33757	5.54372	6.31386	3.78389	3.58962
8.16	2.00513	2.50632	3.10601	5.54434	6.69797	4.36903	3.06076
8.18	1.96249	2.5118	3.19049	6.30822	6.04088	3.95943	2.97309
8.2	1.95249	3.21993	2.90587	5.92898	6.64812	3.27677	2.74521
8.22	1.66059	2.93606	2.83815	6.58564	6.57014	3.56934	3.08685
8.24	1.86392	2.17853	3.58086	6.69518	6.27011	3.90092	3.28533
8.26	2.21568	3.10977	2.70025	5.49958	6.39622	3.08172	3.0223
8.28	2.52784	2.42271	3.6395	5.66811	6.12905	3.78389	2.79053
8.3	2.31049	2.70942	2.33947	4.77971	6.22468	3.90092	3.00082
8.32	2.1546	2.01098	2.66887	5.88648	6.04617	4.05695	3.10409
8.34	1.3778	3.00074	2.06763	6.03578	5.81118	3.90092	3.31689
8.36	2.26814	1.94474	2.93686	6.00459	6.81699	3.49132	3.02485
8.38	1.57582	2.70203	2.34492	5.83211	6.61515	3.68637	2.88099
8.4	1.85084	2.84417	2.17435	5.92767	7.53362	3.62785	3.30081
8.42	1.82357	2.7145	2.63568	6.50556	5.79854	3.47182	3.04016
8.44	2.23885	2.66328	2.43077	6.57787	5.5388	4.21299	3.30299
8.46	1.94859	2.29467	1.96926	6.52557	7.64364	3.90092	3.11366
8.48	1.57223	3.22009	2.78526	7.11752	6.0881	4.2715	3.57012
8.5	1.7555	2.46693	2.69277	6.21062	6.01191	3.92042	3.01983
8.52	2.10175	2.39709	2.13161	5.99413	5.77692	3.74488	3.19337
8.54	1.72503	2.03166	3.39028	5.58262	5.82948	4.252	3.57922
8.56	2.44388	3.03043	3.28544	6.52989	6.30521	3.95943	3.28523
8.58	2.32621	2.80388	2.98524	4.55775	5.54778	3.90092	3.47191
8.6	1.4824	2.61533	3.07248	6.49895	6.92136	4.17398	2.95412
8.62	2.18275	2.47174	2.90101	5.06736	6.71232	3.97894	3.111
8.64	2.17138	2.57432	2.69177	6.10588	7.34402	3.88141	3.07312
8.66	1.87765	3.30377	2.70523	5.20879	5.3584	4.64209	3.34646
8.68	1.95099	2.31149	2.4485	5.26945	5.461	4.48605	3.84352
8.7	1.6599	2.65814	2.44669	6.20371	6.40851	4.64209	3.59681
8.72	1.82159	2.64487	2.40734	6.45798	7.32054	4.73961	4.15232
8.74	2.1457	2.77135	2.57832	5.34283	5.70517	4.19349	3.3505
8.76	1.76174	2.73047	2.21144	6.1373	6.54576	4.33002	3.15421
8.78	1.69396	2.61069	2.96955	6.0695	5.64123	4.34952	4.17208
8.8	1.59313	2.35501	3.27723	6.22691	4.92789	4.48605	3.48846
8.82	1.72191	2.38367	3.36562	5.85967	5.67655	5.01268	3.81082
8.84	1.75911	3.0705	2.66758	7.21974	7.50565	5.16871	3.58184
8.86	1.61487	2.48337	2.65771	6.35514	6.21116	4.40804	4.15888
8.88	1.23659	3.2851	1.87306	5.96925	7.42212	4.36903	3.56721
8.9	2.31518	2.79277	2.61912	7.45334	6.61678	4.87615	3.82016
8.92	1.80815	2.34596	2.63278	6.63958	6.64622	4.46655	4.19198
8.94	2.31935	2.16048	2.38455	6.80335	6.50632	4.7006	3.99232
8.96	1.91761	2.95203	2.0589	6.53701	5.56434	5.40277	3.76967
8.98	2.40994	2.69989	3.14924	6.10705	5.59423	4.50556	4.12611
9	2.03096	2.76971	2.5438	5.95929	7.04853	5.63682	4.32024
9.02	1.57499	2.72312	3.07472	6.58585	5.77551	5.20772	4.06031
9.04	1.77096	3.32461	2.97875	6.72386	7.46882	5.83187	4.25964
9.06	1.42452	2.88229	2.90901	7.06596	8.52917	5.36376	4.11138
9.08	1.75752	2.3423	2.88297	7.4916	6.64026	5.05169	3.96856
9.1	2.61686	2.5045	2.33421	6.98423	6.44034	5.03218	3.96577
9.12	2.45162	2.8788	3.59267	6.72085	7.23059	5.5198	4.28082
9.14	2.04505	2.71037	3.14122	6.42551	6.90118	5.89038	4.59351
9.16	1.92215	3.00045	2.92331	7.61661	7.00135	6.35849	3.86354
9.18	2.01027	2.58239	3.25654	7.54861	6.27201	5.14921	5.1752
9.2	2.07028	3.01602	3.40511	6.03279	7.21616	5.38327	4.53097
9.22	1.53797	3.35011	2.60699	6.5642	7.35614	6.47552	4.97758
9.24	1.90492	3.09154	3.43702	7.3576	7.51115	5.85138	5.78608
9.26	2.08609	3.00559	3.30535	7.34978	7.91956	5.50029	5.53033
9.28	1.89641	3.12367	2.96274	7.17517	6.59255	7.15818	5.45582
9.3	1.92039	3.32598	3.09028	7.14362	6.87251	6.29998	5.5317
9.32	2.41814	3.36219	3.33467	7.00746	7.11267	6.41701	5.12142
9.34	1.81339	2.98106	3.11676	7.27079	6.56273	7.04115	5.10422
9.36	2.38744	3.39724	3.40514	7.10243	7.65214	7.29471	5.11419
9.38	2.06916	3.7451	3.10456	7.71738	6.63247	7.6653	6.00493
9.4	2.43178	3.40829	2.62465	7.10667	7.07669	7.33372	5.86769
9.42	1.66267	3.18972	2.77444	7.29033	8.59879	7.2167	5.93924
9.44	2.33769	3.19208	3.05392	7.51184	6.18693	6.94363	5.49302
9.46	2.78866	3.63935	4.03626	7.50817	7.53754	7.25571	6.37906
9.48	2.12663	3.87251	3.26377	7.94509	8.52548	8.23093	6.51455
9.5	2.78441	3.44782	3.0864	7.78146	8.1866	6.94363	7.02059
9.52	2.45698	3.66532	3.2683	7.98278	7.46364	8.62103	6.43608
9.54	2.19667	3.64261	3.66231	8.01047	9.08994	8.54301	6.74415
9.56	2.05502	3.22596	3.2368	7.11379	8.83148	9.01112	7.57284
9.58	2.64007	4.34543	4.00081	8.49844	7.63007	9.30369	7.1965
9.6	3.3828	4.2668	4.00924	8.53038	7.71158	9.05013	7.85767
9.62	2.26429	4.16495	3.69636	8.7137	9.3795	10.0644	7.90835
9.64	2.57093	4.61644	3.47298	9.43454	9.32852	10.1229	8.29541
9.66	2.39989	3.50516	4.04057	9.51371	8.3444	11.0006	8.21119
9.68	2.35886	3.7637	2.94233	9.13114	9.38598	10.6105	8.73685
9.7	2.79423	4.5913	3.59573	9.43459	10.1959	11.7223	8.91178
9.72	2.69566	4.53447	3.32819	10.5284	9.79797	11.5467	9.31271
9.74	2.83419	5.19894	4.41849	9.681	11.1908	13.2631	10.1299
9.76	3.15909	5.09665	4.06538	9.05896	11.6967	12.5219	10.5336
9.78	4.57041	4.94719	3.95748	9.97195	11.2554	14.0043	11.6458
9.8	3.93765	6.61205	4.56421	10.9616	12.9835	14.8235	10.8143
9.82	5.07619	6.33551	4.70848	11.0077	11.7179	14.8625	12.9405
9.84	4.81679	6.95486	4.89029	10.5571	13.727	16.1693	12.8764
9.86	5.12236	7.42783	6.15835	12.3586	15.3627	17.5736	13.4713
9.88	6.18795	7.91256	5.75407	12.9145	17.4369	17.8077	13.834
9.9	6.57778	9.2936	6.42322	13.2174	18.3658	18.7244	15.1355
9.92	7.28048	10.2498	6.86337	13.8922	19.7269	19.3095	16.1083
9.94	8.35556	12.0342	6.52281	15.1318	22.4532	21.182	16.787
9.96	9.4421	13.5457	7.53489	17.2482	27.1393	22.4693	17.4927
9.98	12.2547	16.9829	8.41473	18.7549	32.4395	23.386	17.6212
10	13.7525	19.0167	9.01035	20.7566	38.2107	26.5457	19.5669
10.02	16.5918	22.0032	10.4291	21.5961	47.1939	26.7018	21.7428
10.04	21.5397	28.9312	13.8338	25.5192	56.3672	29.0423	21.7989
10.06	28.3432	35.1772	16.0809	29.1879	72.4287	28.6327	22.0434
10.08	34.9311	43.6768	18.3621	33.1182	82.1284	32.5727	23.5771
10.1	46.4443	55.7056	23.7852	36.7821	94.1933	35.1082	27.1003
10.12	58.5936	65.2249	28.6487	46.7464	100	38.0729	27.6598
10.14	70.7153	77.8645	33.8676	55.3055	99.8014	40.55	29.9941
10.16	85.7486	89.1457	40.6938	67.295	95.8479	42.9101	31.9207
10.18	93.6752	97.673	50.528	78.2954	89.4123	44.7435	33.4806
10.2	100	100	62.3428	90.0036	83.813	47.8447	34.1951
10.22	99.7966	96.0294	72.9683	100	81.0812	51.9992	37.3056
10.24	88.4697	91.8312	82.6866	96.5771	84.5306	53.9107	39.0129
10.26	77.25	77.891	89.0617	94.4841	87.035	56.9924	42.8989
10.28	62.1758	65.7859	90.5031	84.2714	88.7627	59.7425	45.5576
10.3	50.2422	55.8966	88.5049	75.3422	92.5566	61.2639	47.7308
10.32	40.5174	45.5789	82.3708	66.775	95.9013	62.7463	49.7024
10.34	33.4058	37.7423	67.181	62.0412	97.5233	65.906	53.4943
10.36	27.7533	33.6358	57.7307	58.1749	95.0185	68.6561	55.364
10.38	26.0014	28.6382	49.2226	51.8171	91.3346	67.8564	57.786
10.4	22.5772	26.5107	41.2786	51.2197	83.7843	66.7642	57.5991
10.42	20.1137	23.4823	35.5083	52.1807	75.0966	64.2091	61.337
10.44	17.4143	21.9585	29.164	49.7345	65.3363	65.2623	60.8088
10.46	16.063	20.6208	27.4512	49.3715	60.3982	60.6983	60.558
10.48	15.3005	18.2581	24.6243	49.8537	54.8008	59.0014	60.4144
10.5	13.9334	17.3399	21.6063	49.8786	49.1663	54.5738	58.4148
10.52	12.6009	15.7258	19.6822	52.2154	42.7354	51.9797	56.7586
10.54	12.166	15.0725	18.8228	49.5879	42.6214	49.3271	53.3373
10.56	11.1734	14.2745	17.6889	50.3417	37.2502	46.1868	50.7526
10.58	11.5999	13.1711	15.199	52.2702	35.1965	45.3287	46.8872
10.6	11.4112	12.4502	15.5208	51.4223	34.4748	41.6813	44.3138
10.62	10.9557	13.1921	13.6171	51.6801	33.2485	40.4525	43.1801
10.64	9.60046	11.8483	13.2091	53.8622	29.8488	36.7076	39.756
10.66	9.54517	12.0902	14.2334	52.6941	29.3663	33.7624	38.2555
10.68	10.0134	11.353	11.5695	51.1485	30.4774	34.8547	36.3177
10.7	10.1824	11.3091	12.1005	51.0055	27.6207	32.046	32.2528
10.72	9.82164	11.4163	12.1778	50.6053	27.8712	29.686	31.4566
10.74	8.68424	10.5651	11.9241	49.5829	28.6834	30.8953	30.2479
10.76	8.71435	10.951	11.5104	48.3774	27.8033	26.5262	28.1268
10.78	8.19841	10.5608	11.3725	47.3276	25.3075	26.1947	25.9738
10.8	8.24506	10.8603	9.90212	45.6757	25.4187	26.2727	26.3743
10.82	8.32669	10.1486	10.1174	44.4457	25.0337	24.0882	24.1226
10.84	8.25124	9.09665	10.2068	41.7882	24.0971	24.0101	24.4202
10.86	7.41225	9.66353	9.08373	39.3627	23.2777	21.377	22.2498
10.88	7.93442	9.02613	9.07915	37.9397	22.3028	21.7476	22.1412
10.9	8.20688	9.15515	10.3961	37.0218	22.5609	20.6553	20.6736
10.92	6.36104	9.72313	9.58684	36.9463	23.4624	20.1092	20.7109
10.94	7.32855	8.80886	9.42936	33.7622	22.5833	20.5968	20.2079
10.96	7.84226	8.48582	9.73612	32.1665	21.5835	18.7829	18.3859
10.98	7.08922	8.78279	8.49383	29.8034	19.9683	20.1677	18.2057
11	6.42536	9.55576	8.73423	31.5172	21.8957	16.9885	18.039
11.02	7.9479	10.118	9.91531	29.3146	21.1267	16.7349	17.8453
11.04	7.13682	8.89684	8.73983	27.4805	19.8683	17.4761	17.6793
11.06	6.49325	9.03946	7.52957	25.5116	19.222	16.5594	16.9642
11.08	7.42324	9.05584	8.50779	26.136	19.3819	16.5204	15.935
11.1	7.71151	9.23492	8.49881	24.1737	19.2449	15.9548	15.5447
11.12	7.34673	8.18005	8.37439	24.303	18.2289	15.1551	15.2705
11.14	6.80008	8.40916	8.49898	24.6761	19.1875	15.6427	15.5077
11.16	6.41025	8.60868	7.67457	22.95	18.3584	14.4139	14.6562
11.18	7.36157	8.09347	8.21687	22.5987	19.1018	15.4281	14.5253
11.2	7.06421	7.62614	7.48983	23.0644	17.4311	14.5894	13.0246
11.22	6.89872	8.37856	7.54633	21.7216	17.0889	14.8625	13.0592
11.24	6.25869	8.63141	8.28243	22.3021	18.6871	13.3606	14.189
11.26	5.98689	7.38762	6.86758	21.8843	16.6887	13.3996	13.1051
11.28	6.56911	7.69514	8.67727	21.3752	17.605	14.1213	13.2161
11.3	6.87288	8.03179	7.31087	20.3494	16.5418	13.1071	12.3713
11.32	5.92118	7.95565	8.22877	21.0169	15.4365	13.2046	12.5635
11.34	6.53439	7.1781	8.07997	21.7475	16.5104	14.2384	11.4259
11.36	7.25384	8.24439	8.51411	19.4156	16.4348	13.2241	12.9603
11.38	5.78159	7.72916	7.82354	20.7534	16.7033	12.4049	11.7143
11.4	6.48248	7.77102	6.789	20.8781	15.8388	12.8145	11.325
11.42	5.63831	8.32542	8.19015	21.6256	15.5924	12.1904	11.7122
11.44	6.29443	7.6177	7.76222	21.4961	14.9321	12.1123	11.6947
11.46	7.03769	7.71285	7.17589	20.4288	15.6565	12.0148	10.9674
11.48	5.64882	8.53231	7.51285	21.7249	13.9086	12.1319	10.5062
11.5	6.43321	8.05847	7.19519	20.9461	14.6485	11.5857	10.9265
11.52	7.0243	7.90616	7.74911	21.8968	14.9566	11.6247	10.617
11.54	6.62337	8.31623	6.71042	21.6532	15.1364	10.3959	11.4249
11.56	6.26026	9.04974	7.97151	21.4276	14.8775	11.7223	10.8352
11.58	7.1665	8.36849	7.304	18.6624	14.4039	10.6105	10.1279
11.6	6.37516	8.01528	8.03256	19.6123	13.7953	10.0839	10.3607
11.62	7.10192	8.02026	7.19764	20.351	14.8047	11.0591	10.5779
11.64	7.19874	7.93251	7.85991	19.7754	13.7921	11.3517	10.2183
11.66	7.10467	9.06862	7.97159	18.4635	12.9657	11.3322	10.728
11.68	6.918	7.70103	8.20966	17.9394	14.0996	11.2346	10.1145
11.7	6.63089	8.61524	7.50715	16.8678	13.0954	10.2399	9.94617
11.72	6.80888	8.55	8.40424	18.9202	13.2123	10.6885	10.3446
11.74	5.39164	8.90745	8.26094	16.8737	13.5424	11.1566	9.92949
11.76	6.52849	9.45386	7.61133	15.9922	14.4423	11.5467	10.0546
11.78	6.89715	9.63353	8.62638	16.5352	13.775	10.825	9.12794
11.8	6.63424	9.15607	8.81131	17.2519	13.2245	11.3907	10.2279
11.82	7.03542	8.79673	7.48003	15.8227	14.5976	9.98635	9.35777
11.84	7.99215	10.2654	9.19846	15.4289	14.6119	10.0449	9.63211
11.86	7.65836	8.66787	7.76083	15.6171	13.9207	9.45972	9.78401
11.88	8.0837	9.28633	8.20166	15.1719	13.8523	9.90833	9.34113
11.9	7.52747	9.34341	8.9971	14.3695	14.1231	9.88882	9.12963
11.92	8.30442	10.1442	9.38543	14.3403	12.683	10.4935	8.75852
11.94	8.34277	10.7089	9.41555	15.195	14.7082	10.669	8.74152
11.96	9.08365	10.9826	8.95571	14.6824	14.3903	10.0449	9.07323
11.98	8.65926	11.5329	9.43737	14.416	14.4433	10.3569	8.42526
12	9.63156	11.2225	9.61873	16.2567	13.9945	10.0449	8.72228
12.02	10.8327	12.7558	10.4764	15.827	15.775	10.2789	8.26994
12.04	10.7021	13.4329	10.0345	16.6243	15.7124	10.0644	9.20776
12.06	10.1625	13.5659	11.5218	18.1822	16.1998	10.2789	9.77006
12.08	11.4022	14.175	10.4262	17.5777	16.6272	10.2204	8.5444
12.1	11.6529	14.5672	11.2023	18.8525	16.6141	10.1424	8.71021
12.12	12.8773	15.1673	12.5261	19.8909	15.8447	9.73279	8.66182
12.14	14.2812	16.3991	12.8156	21.0163	18.7699	10.6105	8.39685
12.16	15.7584	17.5641	13.5099	18.941	17.2256	10.3179	8.03047
12.18	15.6018	18.31	15.4987	20.5369	18.1349	9.92783	9.1887
12.2	16.0132	18.8258	15.736	18.6824	16.851	9.69378	8.91878
12.22	16.8751	18.5465	17.0286	16.7457	16.2662	10.0644	8.38881
12.24	17.324	17.0654	16.9881	16.1998	17.0616	9.26468	8.29128
12.26	15.7566	17.6067	18.1606	15.7118	16.8516	10.1229	8.73073
12.28	15.5103	16.4217	17.8449	16.061	16.6158	10.2399	7.98153
12.3	14.9196	16.2308	16.6749	14.0124	16.1801	10.708	8.67789
12.32	14.2318	17.3892	16.3876	12.7143	17.1391	9.84981	8.01533
12.34	14.9533	14.9609	16.6665	13.032	16.2401	9.32319	7.81432
12.36	13.5048	15.1712	15.8546	13.6898	17.0739	10.0839	8.71308
12.38	13.248	15.3182	14.7408	13.4387	16.3268	9.81081	8.57773
12.4	13.3499	14.5546	15.3657	12.418	18.2544	10.4545	9.29688
12.42	13.3234	14.8727	15.0063	12.5261	17.5929	9.86932	8.59196
12.44	12.9726	14.6208	14.4952	12.3453	16.7619	10.6885	8.65333
12.46	12.6405	13.8406	15.0179	11.9333	18.4369	10.513	7.82892
12.48	12.2896	13.099	14.0574	12.4365	18.0525	10.1814	9.09038
12.5	11.914	13.0247	14.649	12.0961	19.2387	11.2541	8.94109
12.52	11.1448	12.8136	14.7407	11.4026	18.7481	10.63	9.7624
12.54	12.1371	13.3552	14.4074	10.8817	19.0954	11.1956	10.2498
12.56	11.5794	12.2445	13.3107	11.5832	19.3112	11.8588	9.48302
12.58	11.3948	11.9843	12.8573	12.237	18.3448	11.4297	9.06221
12.6	10.3984	12.1698	13.756	12.0137	17.7742	11.8198	9.37649
12.62	10.4018	11.4761	12.3537	11.6252	19.9005	13.6727	10.1884
12.64	10.3317	11.6579	11.2043	11.6337	20.7002	12.7365	9.79244
12.66	9.09624	10.3401	12.3251	12.6258	21.6162	13.9263	10.6877
12.68	10.0401	11.1446	11.0963	12.9994	19.9037	13.9848	10.725
12.7	9.19043	11.275	11.935	12.3609	20.6349	15.116	11.412
12.72	9.21383	10.504	12.1837	12.7677	20.5196	15.5647	12.2498
12.74	8.99698	10.139	10.3855	13.1762	20.6863	17.3201	13.1824
12.76	8.94712	10.6537	10.5328	11.483	20.7838	18.3733	13.3838
12.78	10.143	9.23262	10.6032	14.2256	21.1734	22.4108	15.0038
12.8	8.69025	10.7645	9.64251	13.5262	21.2526	25.0439	16.8024
12.82	8.50288	10.077	10.202	15.3766	21.9252	27.6575	17.7968
12.84	7.98432	10.1475	10.6722	15.426	23.2221	32.1826	20.3261
12.86	8.06115	9.3176	9.81899	17.3771	21.5063	38.7556	24.2726
12.88	7.85997	9.05534	8.78009	17.4018	22.1811	48.5859	28.1183
12.9	8.77554	9.43901	9.48409	18.2691	22.6444	59.606	34.1265
12.92	8.30584	9.1928	10.2758	18.6836	23.9475	69.3388	42.4772
12.94	7.80468	8.77819	8.96297	19.271	24.3314	84.8449	54.4833
12.96	7.84946	8.82139	9.96945	21.677	22.5809	94.4607	67.5497
12.98	7.61201	8.70435	9.52698	22.3566	23.6933	100	82.2508
13	7.11827	8.57395	9.73607	24.0328	21.374	91.7301	95.2532
13.02	8.62382	8.70797	8.82484	26.2005	21.8547	79.4227	100
13.04	8.40145	8.98843	8.91817	28.2413	23.6834	62.2976	94.7531
13.06	7.52697	8.46241	9.60883	29.9696	23.999	50.0293	82.8016
13.08	7.96397	9.0469	8.38221	32.2611	23.866	37.3123	61.8662
13.1	8.24666	9.30591	8.70218	35.3172	23.2558	31.2073	47.3461
13.12	7.34044	8.92659	9.75249	39.025	24.9306	26.5262	34.6602
13.14	7.36271	9.39517	9.3256	43.4997	23.6855	23.425	29.0717
13.16	7.20066	9.80346	9.49971	46.3973	25.391	21.6501	24.8277
13.18	7.61781	10.2628	9.15644	48.8916	27.5069	18.8219	19.9817
13.2	7.36785	10.0557	8.67102	53.6071	26.7717	19.3095	17.9319
13.22	7.97372	9.16602	9.92971	56.7394	26.9961	17.8467	16.9626
13.24	8.23628	9.77065	9.91569	61.18	29.1452	18.4903	16.6234
13.26	8.64539	10.2213	10.5794	64.0297	29.9224	16.93	15.0659
13.28	8.29886	9.52107	8.96502	61.0183	34.7532	16.3058	15.1354
13.3	8.68391	10.5087	10.1693	61.9359	37.0406	15.9548	14.3738
13.32	8.54157	11.3828	9.26323	60.0326	40.7134	15.116	13.9332
13.34	9.17025	11.038	9.42023	57.0843	45.2004	15.5451	13.5698
13.36	9.05218	10.9104	10.6119	56.191	46.3938	15.2526	13.4682
13.38	9.76195	11.3684	10.5071	52.6463	48.0719	16.4033	12.5965
13.4	10.1177	12.9324	12.5951	49.1996	50.2484	14.726	13.2425
13.42	11.0746	12.9551	11.2539	46.3556	50.1022	15.8377	12.8411
13.44	10.5475	13.2892	11.8111	43.8287	52.0981	14.6675	12.3254
13.46	10.8024	14.2975	11.4467	38.4875	49.3496	14.6479	13.0357
13.48	11.7335	14.7154	12.3658	37.0193	44.3263	15.0966	12.4622
13.5	13.3104	15.2297	13.2878	33.2953	44.9979	15.3111	12.9941
13.52	13.6796	16.6338	14.3544	31.1296	44.6808	14.2969	13.6609
13.54	14.6035	16.7594	14.2788	29.8215	41.3483	15.2916	13.3601
13.56	14.6769	18.2966	15.7301	25.2057	41.6495	14.726	12.8856
13.58	15.7583	18.8538	17.2279	24.629	42.1258	14.6089	11.3405
13.6	16.9577	21.6075	16.7851	23.8911	42.1213	14.7065	12.669
13.62	19.0751	21.7287	15.6155	22.1846	42.6134	13.9263	12.9586
13.64	20.1571	23.5174	18.0366	20.2983	44.6336	14.9405	13.6037
13.66	22.1278	25.2275	19.122	19.0734	43.634	14.6479	11.8358
13.68	23.4751	25.8813	22.2441	18.5152	46.3813	14.5894	13.1705
13.7	24.4547	27.7277	23.472	17.2694	48.8111	13.5947	13.4095
13.72	26.2478	28.9584	23.9092	16.0549	53.62	14.1798	12.8721
13.74	30.4661	31.647	24.8653	15.4233	58.6141	15.8182	12.2661
13.76	32.9541	35.6572	26.1557	14.8742	60.2558	13.0096	12.0837
13.78	35.1718	39.951	29.543	13.5559	62.183	14.1993	12.4729
13.8	37.491	42.8849	31.1809	13.096	67.3499	14.6089	13.4693
13.82	43.546	45.9966	35.5036	12.9411	72.2642	14.6869	12.7465
13.84	45.9167	51.6242	35.9587	12.3828	75.8255	13.9653	12.6181
13.86	49.9172	54.1505	41.2929	10.6643	78.5901	13.1071	13.1193
13.88	53.5044	61.4198	44.1733	11.7877	81.2824	12.951	12.9446
13.9	60.5229	64.4054	47.368	10.6689	83.3368	12.2489	13.4378
13.92	66.6548	71.0391	54.0048	9.93301	85.8501	12.1514	11.8562
13.94	73.7366	75.3183	58.6734	10.7837	83.2735	11.8198	12.8092
13.96	80.3044	78.623	61.7975	10.2281	80.209	11.1566	12.5352
13.98	83.2967	83.052	69.7951	9.20837	81.472	12.0538	11.9332
14	89.4076	87.0677	75.7474	9.82519	81.9257	10.4935	12.4125
14.02	90.2314	88.912	80.8558	9.60848	77.3917	11.1566	12.8622
14.04	96.12	94.2058	86.0824	9.25966	72.2237	10.0644	11.5074
14.06	96.9745	93.9918	92.8076	8.55092	69.4609	10.3569	12.6644
14.08	97.0396	92.1489	96.272	8.13077	65.2832	9.65477	11.5984
14.1	96.1372	91.1629	99.4574	8.8312	60.5674	9.3622	10.8147
14.12	93.86	87.5239	100	8.3648	55.6133	9.3427	10.8324
14.14	87.1642	83.3688	99.2135	6.70815	54.0315	8.97211	11.4316
14.16	85.922	78.8916	95.9224	8.10899	50.4875	9.3427	9.81877
14.18	77.2642	74.3424	90.5263	7.14194	48.4196	8.46499	9.64907
14.2	74.4139	68.7502	89.0028	7.61308	44.7431	7.19719	9.31777
14.22	67.4617	64.6325	82.3668	7.87479	39.5822	8.0944	9.37726
14.24	61.0948	59.1771	72.0471	5.95717	39.8832	8.13341	8.69472
14.26	55.4867	51.5643	66.2683	6.94076	38.5489	7.09967	7.79235
14.28	50.8067	48.3155	58.7483	6.88076	36.0857	7.95787	8.42274
14.3	44.1726	44.2589	55.5161	6.66541	36.0654	6.55354	8.14735
14.32	39.9448	39.5538	51.022	7.99145	34.867	6.61205	7.83898
14.34	34.8546	35.0459	44.2942	8.05236	33.9387	6.378	6.90623
14.36	31.4086	31.8553	39.429	7.39513	33.245	5.79286	7.09469
14.38	27.7513	28.1049	35.8618	6.31898	33.1005	7.09967	6.81638
14.4	24.9272	26.0228	32.8143	6.74586	31.6822	6.57304	6.04601
14.42	22.2272	24.8312	28.5663	6.41667	34.1948	6.02692	6.41785
14.44	21.05	21.4614	25.5794	7.02068	34.6665	6.22196	6.77673
14.46	19.5782	20.7005	24.119	6.51388	35.4004	6.12444	6.2272
14.48	18.1716	18.3096	22.448	6.38332	36.8497	5.26624	6.24683
14.5	16.8535	17.4255	21.2754	6.63649	35.9446	5.89038	6.28674
14.52	14.3554	15.5866	18.4421	7.95229	36.5143	5.20772	6.17697
14.54	14.0384	15.5459	17.8104	6.36401	37.9123	5.22723	5.53977
14.56	13.627	13.812	16.2331	7.35166	37.1447	4.50556	5.2996
14.58	12.9864	13.1179	14.516	6.09349	37.1885	5.01268	5.44896
14.6	11.5554	12.6478	13.6908	6.20575	32.6809	4.50556	5.66586
14.62	10.5806	11.7802	12.5524	6.81873	30.2248	5.61732	5.04502
14.64	9.9358	10.2326	12.7375	6.85537	25.6621	4.62259	4.96188
14.66	9.10583	10.0009	12.5071	6.70359	25.7685	4.81763	5.12284
14.68	8.94946	9.72198	11.3207	6.15092	22.6889	4.13497	4.83052
14.7	8.7559	9.36229	10.5411	5.95222	22.6639	4.252	4.83625
14.72	8.36221	9.27441	9.36638	5.38698	20.8347	4.73961	4.48792
14.74	7.66503	8.51848	8.98329	5.20935	16.9455	4.58358	4.61741
14.76	7.5951	8.84147	8.72298	5.93817	17.9557	4.33002	5.06189
14.78	7.14295	7.76114	9.0203	5.98229	14.6849	4.52506	4.48338
14.8	7.14765	7.9992	7.99605	5.90496	13.6027	4.42754	4.24572
14.82	6.77545	7.43527	8.39397	5.54901	13.5151	4.2715	4.44558
14.84	6.26201	6.70737	8.21702	6.55277	13.4491	3.90092	3.83749
14.86	6.06377	7.07212	7.8923	4.82689	12.3674	4.11547	3.85394
14.88	5.73115	6.86313	6.89357	6.2853	13.0322	3.90092	3.97251
14.9	5.96023	5.94041	6.51055	6.13232	12.1294	3.64736	3.64627
14.92	6.00398	6.21741	6.21987	5.55991	11.4055	3.3938	3.13101
14.94	5.46431	5.92307	6.27503	5.23112	11.569	3.15974	3.30393
14.96	5.07926	5.74288	5.63846	5.25225	10.4674	3.72538	3.3928
14.98	5.12484	5.84765	5.96508	5.51199	10.255	2.69163	3.41111
15	4.67196	6.12582	5.75672	4.48758	10.8911	2.80866	3.49055
15.02	4.89674	5.71816	5.60599	6.06402	10.7906	3.74488	2.82403
15.04	5.05582	5.65024	5.26782	5.32592	9.34095	3.31578	3.44835
15.06	4.30271	4.87063	5.56568	4.65402	9.23108	3.21826	3.16464
15.08	3.8046	4.69625	5.65669	3.69609	8.62194	3.04272	2.75888
15.1	4.1368	5.30748	5.22666	4.07349	9.27292	4.01794	2.86989
15.12	4.2865	4.494	4.60059	4.11468	8.70571	3.51083	3.11581
15.14	4.34009	5.35726	5.38552	4.09746	9.28986	2.73064	2.52427
15.16	3.84508	4.66872	5.21403	4.33977	9.48812	3.60835	3.34268
15.18	3.1165	4.36972	5.18329	4.24229	7.47535	2.73064	2.61871
15.2	4.27074	4.83554	4.7293	4.37814	8.25625	3.02321	2.61361
15.22	3.63796	4.46356	4.72594	4.10031	8.36252	2.61361	2.58806
15.24	3.48081	4.62395	4.45084	3.65453	9.35846	2.61361	2.77097
15.26	3.68138	4.5132	4.02929	3.32114	7.87596	2.34055	2.93271
15.28	3.78929	4.2643	4.58141	4.22522	9.60331	2.9647	2.75529
15.3	3.0611	3.97857	3.70102	4.0218	8.83428	3.14024	2.36995
15.32	3.34022	3.69146	5.02448	3.99238	8.8938	3.00371	2.36553
15.34	2.73779	4.64521	4.38403	3.43249	8.29686	3.27677	2.44539
15.36	3.10104	3.93118	3.69492	4.1977	7.88643	2.34055	2.35265
15.38	2.73448	3.91321	3.42048	4.14868	6.92278	2.22352	2.23206
15.4	3.33391	3.74626	3.80575	3.82698	8.02782	2.84767	2.56322
15.42	3.55411	3.63736	3.54725	4.58333	7.76983	2.90618	2.32473
15.44	3.37427	3.68413	4.74546	4.15286	7.13821	2.94519	2.00187
15.46	3.03374	3.3313	3.87593	4.27712	6.71782	3.10123	2.58283
15.48	3.13084	3.09477	3.76935	2.97761	5.80323	2.45758	2.17955
15.5	2.89509	3.26572	3.08794	3.04536	5.78534	2.86717	2.45438
15.52	2.42648	3.46499	3.35402	3.72638	6.19037	2.59411	2.05455
15.54	2.64443	3.81264	3.17751	3.0847	6.44046	1.95046	2.15228
15.56	2.84742	3.34674	2.92523	3.588	6.32818	1.63839	2.0782
15.58	2.97172	2.55715	4.00226	4.14498	5.47329	2.28204	1.88288
15.6	2.22133	3.51659	3.3269	4.25298	6.13425	1.79442	2.25207
15.62	2.35895	2.75176	2.69223	3.46804	5.81776	1.56037	1.52461
15.64	2.39694	2.71639	3.5939	3.81353	5.02101	1.95046	1.50665
15.66	2.65667	2.60081	2.72092	3.42906	5.19877	1.85294	1.8553
15.68	2.23575	2.89134	3.34067	3.52079	5.55244	2.18451	1.96127
15.7	2.49111	2.76662	3.16858	3.68593	4.81667	2.26253	2.09208
15.72	2.41457	2.67045	3.57461	3.43427	4.41492	2.28204	1.96707
15.74	1.82702	2.36828	2.45956	2.64754	4.43088	1.7164	1.99892
15.76	2.16312	2.95612	2.42552	2.52614	4.38242	1.96996	1.77875
15.78	2.21161	3.0452	3.01696	4.53798	4.94097	2.06749	1.78954
15.8	2.37718	2.88969	2.93552	2.96176	4.46853	1.6969	1.86856
15.82	1.83003	2.42499	3.07966	3.60836	4.83241	2.18451	1.72662
15.84	2.04524	2.25962	2.53424	3.21092	4.02967	1.77492	1.18021
15.86	2.34926	2.60568	2.8363	2.96326	4.41427	1.65789	1.27181
15.88	2.18103	2.8558	2.78822	2.93628	4.80541	1.83343	1.32472
15.9	1.52642	2.19854	2.36256	3.6635	3.41444	2.34055	1.49341
15.92	2.04835	2.59776	2.00709	2.29536	5.09216	1.93095	1.38136
15.94	1.68591	2.44565	1.68072	2.42489	3.91324	1.91145	1.85571
15.96	1.71779	2.62095	2.58849	2.60905	4.5473	1.6969	1.54086
15.98	1.40946	1.89507	3.0274	3.17607	3.34586	1.38483	1.45115
16	1.84726	2.16511	2.26008	3.2421	3.05855	1.83343	1.26653
16.02	1.32148	2.14815	2.43746	2.76701	3.94829	1.83343	1.73095
16.04	1.63196	2.01956	2.02881	2.16635	3.62203	1.57987	1.35053
16.06	1.44355	2.04889	2.483	2.75348	3.63658	1.61888	1.29887
16.08	1.40509	1.90371	1.99072	3.05067	2.93944	2.49659	0.90601
16.1	1.8942	2.07848	2.02314	1.91737	4.23927	1.95046	1.03205
16.12	2.00841	1.95356	2.04093	3.03657	3.83352	2.16501	1.10693
16.14	1.66124	1.62911	1.57163	2.32528	4.80784	1.61888	1.99023
16.16	1.50665	1.68128	2.05713	2.81234	4.71506	1.77492	1.62207
16.18	1.19116	2.38512	1.70632	2.23654	3.3397	2.36005	1.93226
16.2	1.08034	2.5627	2.09441	1.7529	3.90789	2.126	1.78857
16.22	1.59305	2.10814	1.65805	2.29281	3.28035	1.81393	1.43477
16.24	1.5694	2.0822	2.10918	2.44657	3.62577	1.83343	2.05417
16.26	1.09401	1.91275	2.07048	2.90787	4.65047	1.81393	1.77919
16.28	1.19158	2.11521	1.81417	2.72949	3.03655	2.76965	1.89545
16.3	1.20419	1.74573	2.16876	2.61556	3.5695	1.57987	1.72596
16.32	1.29918	1.88244	2.25461	2.73074	4.03203	1.32631	1.33081
16.34	1.26703	1.88617	2.16552	2.19143	3.46004	1.95046	1.43477
16.36	1.21771	1.78531	1.49017	2.24875	2.9763	1.7164	1.41713
16.38	1.59312	1.83128	1.54244	3.40671	3.69662	1.6969	1.17126
16.4	1.55579	2.092	1.38028	3.41762	3.06272	1.22879	1.18773
16.42	1.02228	1.45902	2.0447	2.81703	3.23913	1.30681	1.21373
16.44	1.4246	1.98018	1.57982	2.89443	3.5846	1.38483	1.28013
16.46	1.48873	1.77023	1.7941	2.44245	3.13122	1.44334	1.06451
16.48	1.27149	2.07149	1.75464	2.51836	3.04168	1.13127	0.68829
16.5	1.48242	1.90626	1.49713	2.7563	3.36114	1.13127	1.0376
16.52	1.03079	1.68024	1.84662	2.88238	2.15846	1.32631	1.0376
16.54	1.10118	1.6985	1.98988	3.23229	3.01429	1.75541	1.0222
16.56	0.84907	1.3429	1.4264	2.61307	2.20495	1.36532	0.88656
16.58	1.55704	1.44127	1.13565	2.67289	2.0008	0.99473	0.81263
16.6	1.30562	1.5093	0.6406	2.06451	2.70884	1.20928	1.30215
16.62	1.20066	2.04554	1.29512	3.05191	3.69892	1.11176	0.95235
16.64	1.43127	1.30949	1.57173	2.24755	2.63098	1.11176	0.97834
16.66	1.3494	1.46593	1.70708	2.44888	3.02121	1.17028	0.46427
16.68	0.84152	1.60868	1.56579	2.72017	1.97739	1.09226	0.92464
16.7	0.60128	1.411	1.34957	1.36375	3.39645	1.24829	1.39189
16.72	1.14381	1.29479	1.64005	2.8188	3.26768	1.03374	1.08506
16.74	1.15657	1.22055	1.55579	2.5945	2.4283	0.99473	1.03137
16.76	0.32055	1.48868	1.48715	1.32027	3.17061	1.30681	0.76273
16.78	0.97783	1.16825	1.98661	1.79349	2.26429	1.01424	0.9007
16.8	1.5998	1.44455	1.17108	2.42466	2.21367	1.09226	0.7313
16.82	0.96883	0.92462	0.54436	1.35446	2.60133	1.07275	0.67063
16.84	0.59152	1.17915	0.8934	2.43132	3.04384	1.17028	0.73589
16.86	1.46905	1.32271	1.59344	1.69263	1.94226	1.20928	0.64768
16.88	1.09205	1.24516	1.67472	2.05394	1.601	1.18978	1.13369
16.9	1.11645	1.03326	1.32191	1.51742	2.07407	1.01424	0.85504
16.92	0.74765	0.94747	1.22787	1.52638	2.39023	1.42383	0.74257
16.94	0.89654	0.95603	1.18445	2.21441	2.61679	1.56037	0.87091
16.96	1.00135	1.12815	1.29836	1.8588	3.51535	1.34582	0.82052
16.98	1.01398	1.08619	1.03393	1.46088	1.47223	0.8582	0.57197
17	0.72514	1.30574	0.99066	1.75844	2.42295	1.81393	0.68282
17.02	0.94564	0.77968	1.10429	2.09342	2.0386	1.42383	0.84841
17.04	0.55015	1.16884	0.86659	1.92789	2.4893	1.2873	0.74436
17.06	1.26992	0.98499	1.05053	1.12698	1.72206	1.13127	0.40974
17.08	0.91017	1.12027	1.30946	1.64193	1.62694	1.01424	0.42954
17.1	1.10348	1.19075	0.35925	2.02938	2.48245	1.57987	0.68738
17.12	1.06832	0.78283	1.00661	1.70803	2.39162	0.93622	0.79835
17.14	0.78734	1.09203	0.96925	1.65665	1.9361	1.11176	0.90489
17.16	0.57214	1.16333	1.29443	1.43944	1.73043	1.30681	0.42619
17.18	0.62892	1.19428	1.1493	1.32623	1.72381	1.36532	0.50725
17.2	1.10695	1.20345	0.89106	1.09368	2.87475	0.97523	1.10035
17.22	0.68749	1.35127	1.00051	0.73188	3.47246	1.36532	0.57361
17.24	0.85846	1.08049	0.86407	1.80882	2.36357	1.11176	1.08537
17.26	0.81455	0.93313	0.76125	1.53872	2.92444	1.22879	0.7799
17.28	0.60257	0.89543	0.47927	2.37238	2.46967	1.13127	1.09151
17.3	0.37373	0.5887	0.52439	1.34869	1.9049	1.09226	0.57839
17.32	0.69869	1.11593	1.07315	1.15113	2.12393	1.30681	0.805
17.34	0.93553	1.03996	0.64587	1.06369	1.30588	1.54086	0.68968
17.36	0.89156	0.82408	0.88818	1.31958	1.41091	1.2678	0.8153
17.38	1.17756	1.34598	0.66407	1.76276	1.7872	1.17028	0.97374
17.4	0.59401	0.91646	0.75811	1.25163	2.24605	1.11176	0.84808
17.42	0.45947	0.79294	1.00663	1.44226	2.0451	0.8582	0.73743
17.44	0.72071	0.61975	1.15704	1.25195	2.07072	1.18978	1.07389
17.46	0.64906	0.60352	0.57754	1.60711	1.63852	1.63839	0.39927
17.48	0.62801	0.82862	1.44755	1.22208	1.69369	1.40433	0.37123
17.5	1.11685	0.77404	0.74608	1.1424	1.0288	1.15077	0.72821
17.52	0.84658	0.75532	0.82391	1.59991	2.41916	1.2873	0.41801
17.54	0.38954	0.88134	0.59613	1.11388	1.53429	0.91672	0.51555
17.56	0.1391	1.07578	1.23449	1.79175	1.92185	1.2678	0.89776
17.58	0.90481	1.13445	0.42541	1.5807	1.64256	0.97523	0.92797
17.6	0.73982	0.98571	0.59567	1.25546	1.76833	0.56563	0.77268
17.62	0.64043	1.10896	0.14872	1.44772	2.72928	1.11176	0.95451
17.64	0.43599	1.14163	0.95393	1.09686	1.90282	1.09226	0.73522
17.66	0.17502	1.03302	0.7196	1.33599	1.38778	1.15077	0.79646
17.68	0.76238	1.08269	0.9756	1.42631	2.15194	0.93622	0.72256
17.7	0.79099	1.0436	0.80832	1.41631	1.60056	0.8582	0.70821
17.72	0.48459	0.77885	0.52752	1.43537	1.96084	0.99473	0.70821
17.74	0.62743	0.76905	0.53534	1.89501	1.62217	1.2873	0.73371
17.76	0.67075	0.68571	0.85743	1.08801	1.14052	1.30681	0.88881
17.78	0.60622	0.59454	0.76132	1.38942	2.15248	1.07275	0.77622
17.8	0.78287	0.76725	0.85918	1.18841	1.78697	1.30681	0.82045
17.82	0.6272	0.80696	1.04401	1.44683	1.83241	1.01424	0.97194
17.84	1.09972	0.72111	0.67092	1.15465	2.0959	0.97523	0.65518
17.86	0.84406	0.58648	0.3356	1.67529	1.82196	0.74117	0.7154
17.88	0.35748	0.58483	0.63388	1.10649	1.71697	0.72167	0.59723
17.9	0.77684	0.70623	0.7373	1.2191	1.16353	0.89721	0.89069
17.92	0.53472	0.89954	1.18996	1.253	2.0407	1.07275	0.48702
17.94	0.79651	1.08213	0.56118	1.40681	1.50758	0.93622	0.6955
17.96	1.25969	0.40536	0.62679	0.91719	2.20224	1.42383	0.90851
17.98	0.45077	0.89982	0.85783	0.86598	2.05224	1.46284	0.76667
18	0.75161	0.7	0.49108	1.27431	1.25293	1.09226	1.07915
18.02	0.51701	1.49983	0.86483	1.3173	1.15525	1.42383	0.67329
18.04	0.85537	1.11816	0.8964	1.45905	0.89839	1.01424	1.13486
18.06	0.83754	1.08409	0.37731	1.58282	0.99244	0.68266	0.70481
18.08	1.01509	0.88572	0.16845	2.01737	2.19293	1.61888	0.74691
18.1	1.16434	0.43532	0.36066	1.46092	2.03222	1.09226	0.52235
18.12	0.28405	1.02199	0.6002	1.37614	1.61889	1.24829	1.01862
18.14	0.40744	0.83841	0.38487	1.57649	1.78482	1.07275	1.55273
18.16	0.53226	0.60288	1.25766	1.69395	1.21779	1.38483	0.91244
18.18	0.98308	0.61306	0.89568	1.49526	2.06688	1.01424	0.78072
18.2	1.02997	0.88771	0.75035	1.08311	2.01074	1.2678	1.05963
18.22	0.83327	0.86244	0.89733	1.95428	1.78758	1.59938	1.21112
18.24	0.83647	0.8965	0.87132	1.29997	2.54651	1.17028	1.2218
18.26	1.04726	0.78253	0.66762	0.91293	1.64283	1.46284	0.9201
18.28	0.6998	0.70689	0.40096	0.5466	2.12336	1.09226	0.87483
18.3	0.78324	0.87783	0.1898	1.27493	2.46317	1.38483	0.72852
18.32	0.72484	0.97191	0.36142	1.57061	2.24099	1.65789	1.04832
18.34	0.77368	0.68082	0.68771	1.1813	1.92881	1.44334	0.87469
18.36	0.50363	1.03857	0.88749	1.31997	2.69458	0.87771	0.68864
18.38	1.36633	1.09493	0.80162	1.47554	1.88656	1.91145	0.78971
18.4	0.77717	0.95912	0.71746	0.59102	2.46949	1.54086	0.8849
18.42	0.66296	1.14998	1.12535	1.40267	2.00844	1.67739	0.91465
18.44	0.65696	1.13806	1.15848	1.57113	1.19216	2.00897	1.28914
18.46	0.66695	0.76243	0.87751	1.50401	1.37344	1.57987	1.29963
18.48	0.99538	1.42786	0.36421	1.47571	2.41662	2.08699	1.2623
18.5	1.03006	0.99991	0.84119	1.2543	1.79026	1.54086	1.69851
18.52	0.40013	1.20183	0.99891	1.08886	1.92168	1.77492	1.39092
18.54	1.0491	1.24763	1.27043	1.74067	1.35672	2.06749	1.27081
18.56	0.70398	1.27739	0.90638	1.67052	2.12859	2.24303	0.9928
18.58	0.72437	0.92886	1.05878	1.09316	1.88583	2.22352	1.65519
18.6	0.92277	0.7586	0.87706	1.0477	1.9753	2.02848	1.09836
18.62	0.66449	0.59683	1.85676	0.7949	1.51795	1.61888	1.22617
18.64	0.95842	1.1679	1.13124	1.8201	2.23215	1.95046	1.60614
18.66	1.05804	1.38366	0.77614	1.51199	2.21542	2.02848	1.72809
18.68	1.2688	0.9691	0.80973	1.54038	2.4528	1.89194	1.48784
18.7	0.91198	1.37761	1.01851	2.371	2.30494	2.06749	1.35873
18.72	0.85081	1.00042	1.05556	2.02124	2.55566	2.08699	1.54309
18.74	1.10847	1.19927	1.22103	1.47544	1.77453	2.1065	1.20205
18.76	1.39342	1.25267	0.83475	2.06363	2.43457	2.22352	1.87137
18.78	1.26739	1.44437	0.91763	1.70695	2.81541	2.00897	2.13415
18.8	1.20082	1.27402	1.20199	0.96566	1.90511	3.12073	1.52834
18.82	1.34091	1.63605	2.00546	1.54337	2.50003	2.18451	1.74713
18.84	1.78442	1.68433	1.04049	2.04962	3.0361	2.16501	1.41056
18.86	1.30594	1.83227	1.59632	2.75363	3.22581	2.45758	1.84349
18.88	1.02017	1.55714	0.71779	3.0698	3.33852	2.63312	2.20749
18.9	1.48881	1.68474	1.7675	2.83954	2.74392	2.65262	2.06498
18.92	1.0354	1.78239	1.36404	2.95412	3.68895	1.91145	2.30707
18.94	1.9967	1.79982	1.69373	3.01477	2.5065	2.30154	1.75938
18.96	2.10822	1.33473	1.61808	2.51702	2.47827	2.67213	1.97473
18.98	1.53445	1.51106	1.40525	3.07595	1.80496	3.02321	1.69525
19	1.54448	1.68229	2.10592	3.34778	3.21629	2.86717	2.39119
19.02	1.14127	1.56597	1.9292	2.38126	3.33682	2.37956	1.80935
19.04	1.02516	1.27478	1.89784	2.13265	2.92185	2.32105	1.80693
19.06	0.61243	1.92924	2.03662	2.58093	2.60167	2.36005	1.93152
19.08	0.98389	1.56842	1.65575	2.16639	2.66169	2.39906	2.24228
19.1	1.06257	1.08811	1.10161	1.95912	2.87157	2.9647	2.22107
19.12	1.05625	1.16399	0.94918	1.9442	4.02611	2.49659	2.52922
19.14	0.88	0.78711	0.63792	1.41916	3.57185	2.63312	2.06573
19.16	0.7164	1.08549	1.32694	1.94783	4.47551	2.24303	1.93177
19.18	0.6346	1.1747	1.7005	1.7859	3.5913	2.1065	2.00669
19.2	0.61589	0.8816	1.49578	2.49161	3.26991	1.85294	1.73667
19.22	0.66875	0.59442	0.97313	2.10633	1.9121	2.00897	1.93843
19.24	0.41221	0.6461	0.78384	1.61957	2.03189	2.36005	1.69386
19.26	1.04719	0.801	1.28889	2.19642	2.042	2.06749	1.59063
19.28	1.13049	1.0557	1.36363	2.35744	2.2537	2.24303	1.60172
19.3	0.47368	1.09591	0.91941	1.82716	3.08564	1.91145	1.41995
19.32	0.33678	0.94425	1.35948	2.23475	2.59517	1.85294	1.88875
19.34	0.69347	0.89247	0.70072	1.54539	1.90542	2.45758	1.60843
19.36	0.34819	0.75123	0.97356	1.7098	1.40782	1.75541	1.3134
19.38	0.42283	0.62491	0.99074	1.25254	1.72856	1.61888	1.47269
19.4	0.98185	0.84136	0.92054	1.34969	2.12007	1.67739	1.39479
19.42	0.43725	0.89876	0.6909	1.6859	1.60692	1.87244	1.26337
19.44	0.69195	0.99749	1.01439	1.86724	1.67428	1.17028	1.19429
19.46	0.81602	0.73301	0.82755	2.02202	2.1957	1.61888	0.95767
19.48	0.53021	0.90368	0.68565	2.117	1.99364	1.6969	0.99347
19.5	0.44394	1.38	0.6214	2.63911	2.33039	1.65789	1.13931
19.52	0.66813	0.50851	0.77043	2.41282	1.85692	1.91145	1.2614
19.54	0.42648	0.2249	0.36204	2.15615	1.00718	1.77492	1.24482
19.56	0.45601	0.68793	0.77013	2.15329	1.92063	1.63839	0.87208
19.58	1.02642	0.87187	1.47574	1.40239	1.74401	1.52136	1.19424
19.6	0.21018	0.55164	0.99769	2.92399	1.93628	1.57987	1.39147
19.62	0.33499	0.68178	1.38214	2.12851	1.02369	1.93095	1.13582
19.64	0.67024	0.77322	0.32467	2.10367	1.45931	0.8387	1.02783
19.66	0.37509	0.74087	0.55778	2.68289	2.45662	1.09226	0.9864
19.68	0.63201	0.66745	0.14832	2.42768	1.56234	1.7164	1.01176
19.7	0.68405	0.31782	0.95458	2.27937	1.01273	1.2678	0.66055
19.72	0.57253	0.64826	0.659	2.5698	1.7974	1.05325	0.58627
19.74	0.68827	0.31887	0.37573	2.56091	1.79948	1.32631	0.7161
19.76	0.7103	0.83298	1.01602	2.52017	1.67086	1.11176	1.12657
19.78	0.70925	0.80261	0.99818	3.233	2.60258	1.77492	0.98671
19.8	0.57376	0.71049	0.22715	2.82499	1.49305	1.18978	0.56736
19.82	0.39641	0.64877	0.41622	2.48962	1.7696	1.42383	0.89926
19.84	0.2138	0.59069	0.45868	3.0022	2.40923	1.40433	0.97754
19.86	0.64638	0.22262	0.61873	2.55174	1.11917	1.07275	1.0663
19.88	0.58271	0.46433	0.77347	2.54357	1.9605	1.07275	0.89119
19.9	0.72447	0.29621	0.56943	2.18036	2.26758	1.11176	1.06215
19.92	0.49163	0.85261	0.9585	2.57044	1.77437	1.30681	0.87751
19.94	0.14754	0.61256	0.5073	2.78522	1.61296	1.73591	0.62336
19.96	0.83583	0.53774	0.63439	1.60058	2.1326	1.56037	0.57195
19.98	0.83385	0.59301	0.58508	2.53663	1.7223	1.30681	0.40232
20	0.8436	0.74208	0.31598	1.63388	1.67224	1.2873	0.67841
20.02	0.4604	0.76813	0.96109	2.3745	1.2378	0.8387	0.91158
20.04	0.887	0.35455	0.77614	2.37947	1.4144	1.07275	0.59401
20.06	0.6932	0.69742	0.88706	2.03696	1.93878	1.30681	0.68169
20.08	0.81745	0.50533	1.46623	2.71523	1.31801	0.58514	0.6812
20.1	0.53106	0.76723	1.17562	2.78137	1.67211	1.22879	0.94537
20.12	0.33574	0.76978	0.66631	2.63128	1.01376	0.87771	0.79397
20.14	0.5935	0.99987	0.39787	2.92126	1.8385	0.91672	1.19493
20.16	0.6628	0.33312	0.11602	1.86439	1.35598	1.30681	0.80067
20.18	1.16107	0.90594	0.54865	2.52612	2.29035	1.65789	0.89189
20.2	1.15424	0.90596	0.86374	2.31092	1.36977	1.03374	1.07433
20.22	0.72059	1.00949	0.70909	2.32884	1.12743	1.34582	0.96404
20.24	0.73731	0.60794	0.76832	2.21497	0.88573	1.32631	0.73098
20.26	0.48536	0.66371	0.13076	1.84734	1.54492	1.32631	0.75928
20.28	0.8153	0.94817	0	2.53572	1.78989	1.38483	1.13975
20.3	0.71912	0.90057	1.13558	2.11683	1.93725	0.89721	0.82562
20.32	0.81295	1.18287	0.80372	1.55224	1.69347	1.11176	1.39937
20.34	0.42349	0.70046	0.64839	1.91946	1.94113	1.24829	1.03504
20.36	1.04425	0.2539	1.03034	2.48421	1.03514	1.40433	1.00832
20.38	1.13978	0.77093	0.54255	2.42199	2.03366	1.11176	0.94135
20.4	1.35968	1.13373	1.06253	2.14272	2.75798	1.59938	0.97324
20.42	0.85637	1.12541	0.77235	1.90787	2.49987	1.87244	1.12714
20.44	1.02164	1.26251	0.81635	2.2323	2.35989	1.91145	1.4741
20.46	1.44633	1.23325	1.11839	1.3723	2.30757	1.87244	1.64224
20.48	1.59065	0.7275	0.91109	1.94685	2.63974	1.48235	1.32471
20.5	1.41966	0.3813	1.10024	2.12819	2.49426	1.54086	1.266
20.52	1.60122	1.08377	0.96517	2.36247	2.4238	1.6969	1.61872
20.54	1.05718	0.96083	0.79746	2.57481	2.82561	2.00897	1.29564
20.56	0.94463	0.81982	1.23954	1.52147	2.65084	2.57461	1.76147
20.58	0.95745	0.89276	0.40994	2.42548	2.08159	2.04798	1.5993
20.6	0.61433	1.19663	1.35011	2.89434	2.43525	1.91145	1.71201
20.62	1.09079	1.17259	0.99826	2.14497	2.91768	2.41857	1.76916
20.64	1.23672	0.97551	1.222	2.65954	2.9655	2.76965	1.74794
20.66	1.11153	0.6471	0.44669	2.10742	3.10641	3.15974	2.38734
20.68	1.01641	0.82163	1.36966	3.06049	3.97725	3.99844	2.50972
20.7	0.92626	0.73954	0.58388	2.659	3.12126	4.01794	2.77516
20.72	1.03038	1.16203	0.77552	1.93904	3.90857	5.83187	3.1874
20.74	0.99335	0.72132	0.51201	1.99424	3.81983	6.378	3.75776
20.76	1.00389	0.54537	1.06333	1.85593	2.87689	8.15292	3.97143
20.78	1.03126	1.0942	0.50278	2.4273	3.83711	9.3622	5.19444
20.8	0.73163	0.56847	0.4097	1.6543	4.77637	10.1619	6.2652
20.82	0.07376	1.14039	0.73342	2.69313	4.47436	11.5662	7.52335
20.84	0.83045	1.03861	0.49009	1.96636	5.13686	10.552	9.36996
20.86	1.07199	0.95486	0.36498	2.54233	4.2442	11.5857	9.46538
20.88	1.2615	0.73888	0.34039	2.78329	5.53197	10.1619	10.715
20.9	0.74248	1.01654	0.92692	2.59514	5.36708	9.30369	9.65678
20.92	1.00186	0.97794	1.22416	2.78902	5.57249	8.26994	9.00642
20.94	1.20132	0.99506	0.63539	2.9268	6.10951	6.90462	7.67334
20.96	0.31502	0.80205	0.51026	2.55183	4.89069	5.5393	7.2515
20.98	0.81294	0.64537	0.47466	2.67178	4.70701	4.19349	6.0137
21	0.83742	0.77165	1.00013	2.43635	4.85752	4.252	6.05961
21.02	0.4939	0.90612	1.34338	3.08805	4.20871	3.56934	5.6023
21.04	0.56301	0.76651	0.93188	2.35323	3.90903	3.78389	4.51482
21.06	0.6717	0.7276	0.5681	2.69718	4.08316	3.02321	4.13851
21.08	0.42685	0.8146	1.01401	3.17608	4.22795	3.27677	4.24037
21.1	0.6311	0.66059	1.04036	2.9818	3.52349	2.71114	3.77161
21.12	0.41214	0.89046	0.73807	3.58188	3.60492	2.90618	3.69361
21.14	0.79703	0.77704	1.12827	3.19653	2.65902	3.02321	3.22128
21.16	1.13507	1.16967	1.00531	3.13106	3.37864	2.69163	2.80616
21.18	0.5557	0.83424	1.22991	3.27757	3.34026	2.75015	2.62626
21.2	0.80957	1.29187	0.84848	3.43847	2.73687	2.36005	2.73282
21.22	0.86512	1.24031	1.02977	3.39293	3.03357	2.06749	2.31544
21.24	0.86005	1.3594	1.20202	4.09342	3.56473	2.51609	2.7509
21.26	1.26906	0.8452	0.43796	4.43416	3.69611	2.57461	2.65359
21.28	1.03083	0.97108	0.1879	4.70854	2.6855	2.78916	2.86715
21.3	0.76842	1.35813	1.33005	4.0335	2.58463	2.1065	2.22328
21.32	1.31992	1.3451	1.06699	4.08574	3.14659	2.126	2.31668
21.34	1.32799	1.54146	1.10309	3.86134	2.55696	2.04798	2.39075
21.36	1.106	1.60518	1.27709	3.52901	2.48615	2.28204	2.33138
21.38	1.98145	1.34548	1.34121	3.18745	3.06382	2.5551	1.58096
21.4	1.39684	1.35449	1.82655	3.31276	3.18116	1.61888	1.78959
21.42	1.92201	1.95938	1.62444	3.19639	2.57396	1.87244	2.10795
21.44	2.12037	1.91829	1.6083	2.84212	3.17486	2.41857	2.48431
21.46	1.86335	1.65239	1.46283	3.3602	3.04653	1.81393	1.91051
21.48	1.65055	1.81708	1.27726	2.85937	2.67331	1.20928	1.95162
21.5	2.08397	2.15559	1.91515	2.56609	2.6152	2.5356	1.62469
21.52	2.60088	2.06048	1.6648	2.79461	2.88319	1.61888	1.08452
21.54	2.22346	1.8742	1.82342	2.66534	2.86044	1.85294	1.38614
21.56	2.59058	2.27048	2.74701	2.73839	3.23843	1.40433	1.32864
21.58	2.82856	2.84773	2.351	2.46154	2.81927	1.73591	1.36134
21.6	2.62677	2.23839	2.00838	1.92255	2.92426	1.48235	1.31264
21.62	2.65011	2.53251	2.15815	1.88459	2.95267	1.38483	1.58355
21.64	3.09174	2.60444	2.50216	2.30345	2.75015	1.48235	1.36348
21.66	2.37987	2.33923	2.92006	2.58213	3.20423	1.89194	1.04893
21.68	2.00373	2.39031	2.43965	2.15591	3.07866	1.46284	1.26375
21.7	2.37824	2.5639	2.25606	2.00217	2.15027	1.52136	1.6442
21.72	2.66696	2.53174	2.64494	1.21597	2.70203	1.34582	1.51615
21.74	2.42647	2.46416	2.26409	1.64759	2.69318	1.11176	1.02228
21.76	1.8162	2.85414	2.58846	1.93065	3.21296	1.18978	1.29741
21.78	1.92879	2.48891	2.22261	1.62705	2.44511	1.89194	1.0292
21.8	1.81673	1.90815	2.40207	1.21742	2.28946	1.63839	1.00781
21.82	1.96003	1.75662	2.68656	1.93339	2.48596	1.32631	1.08665
21.84	1.4156	1.62837	1.89504	2.21674	2.40133	1.46284	1.03557
21.86	1.48653	1.33515	2.63173	1.46233	2.70517	1.57987	1.14083
21.88	1.60665	1.75835	2.08017	1.77187	1.98312	0.99473	0.96456
21.9	1.00585	1.45975	1.91878	1.73057	1.601	1.32631	1.09888
21.92	1.34008	1.50915	1.81834	1.35822	1.72299	1.63839	0.81689
21.94	1.61698	1.32518	1.74764	1.52102	1.66793	1.07275	1.09218
21.96	1.40399	1.09783	1.44795	1.32682	1.23209	0.4096	1.01214
21.98	0.72146	1.02367	1.60282	0.83359	1.17145	0.87771	0.90637
22	0.72291	1.18355	1.42798	1.77397	1.60716	0.72167	0.9655
22.02	0.79892	1.07156	1.79911	0.97348	1.74595	0.4291	0.88483
22.04	0.41778	0.81943	2.2702	1.494	1.87402	0.91672	0.98133
22.06	0.9803	0.67524	0.96646	0.8085	2.36066	0.76068	0.80194
22.08	0.71082	0.4005	0.63626	1.25997	1.13563	1.38483	0.83934
22.1	0.62221	0.64816	1.21929	1.00047	1.32468	0.76068	0.71197
22.12	0.21544	0.87808	0.72613	1.12133	1.25568	1.6969	0.53408
22.14	0.71466	0.66649	1.376	0.87772	1.85549	1.07275	0.68178
22.16	0.70895	0.8119	0.65917	1.30808	1.79148	1.24829	0.48908
22.18	0.53561	0.6476	0.66654	1.1786	2.36051	1.07275	0.56357
22.2	0.62458	0.80273	0.64871	1.41493	2.40883	0.97523	0.59854
22.22	0.46959	0.64261	0.79389	1.1426	1.78617	0.8387	0.35315
22.24	0.56995	0.66341	0.51261	1.22567	2.77662	0.44861	0.5205
22.26	0.48121	0.84578	0.38716	0.92132	1.93573	0.4096	0.41751
22.28	0.66681	0.84293	0.41989	0.71149	1.69601	0.78018	0.40721
22.3	0.56919	0.55469	1.02502	1.65541	1.85335	0.95572	0.27964
22.32	0.02034	0.39406	0.53207	1.23909	1.59914	0.78018	0.52212
22.34	0.18401	0.83017	0.77745	1.0077	2.01345	1.13127	0.54462
22.36	0.90958	0.9195	0.8334	0.5915	1.8777	1.32631	0.35763
22.38	0.27564	0.9979	0.58071	0.62903	1.50534	0.58514	0.20437
22.4	0.12784	0.72864	0.72776	1.35336	0.94712	0.95572	0.34486
22.42	0.16155	0.45379	0.53376	0.84581	1.44326	0.62415	0.41272
22.44	0.00739	0.29631	1.14818	1.65778	1.44735	0.79969	0.09695
22.46	0.29405	0.54115	0.72883	1.18104	1.46826	1.03374	0.33411
22.48	0.8814	0.87441	0.26463	1.15786	2.04611	0.95572	0.10773
22.5	0.31254	0.29572	0.78936	0.83553	1.57609	0.68266	0.43136
22.52	0.95922	0.79629	1.00321	1.17773	0.85194	0.58514	0.68403
22.54	0.6321	0.43366	0.27086	0.92617	1.88891	0.68266	0.65152
22.56	0.72459	0.32684	0.9049	0.75064	1.38274	0.60464	0.30707
22.58	0.39472	0	1.03014	1.26061	1.82772	0.72167	0.32985
22.6	0.42374	0.42687	0.44283	1.40141	0.63722	0.89721	0.54236
22.62	0.61341	0.39362	0.53033	1.1673	1.01346	0.72167	0.51407
22.64	0.53004	0.48317	0.37801	1.23672	1.0634	0.8387	0.71053
22.66	0.70145	0.64191	0.73278	1.43998	0.67616	0.37059	0.49704
22.68	0.56302	0.71622	0.58586	0.91293	0.83967	0.97523	0.52237
22.7	0.57986	0.41018	0.76812	0.95276	0.68615	0.21455	0.59712
22.72	0.76687	0.64007	0.55304	0.90762	0.84766	0.89721	0.61783
22.74	0.29661	0.39579	0.65609	0.52201	1.13558	0.81919	0.3303
22.76	0.89475	0.916	0.26229	1.31036	0.88356	0.60464	0.59257
22.78	0.3	0.61289	0.40431	0.69029	0.96267	0.56563	0.65216
22.8	0.54488	0.6534	0.12849	1.28322	1.33726	0.91672	0.2619
22.82	0.51275	0.37293	0.11903	1.08417	1.85796	1.15077	0.40075
22.84	0.50692	0.51642	0.43244	1.43162	1.27141	0.52662	0.70086
22.86	0.43052	0.53542	0.50905	0.97193	1.57335	0.70217	0.58398
22.88	0.45916	0.53721	0.98531	0.96927	1.90515	0.46811	0.54052
22.9	0	0.49567	1.00573	1.17925	1.14814	0.76068	0.5778
22.92	0.3245	0.58895	0.3178	0.81186	0.53339	0.93622	0.73228
22.94	0.47874	0.56134	0.42801	0.69627	1.37354	0.74117	0.48507
22.96	0.40263	0.55795	0.47653	1.49923	1.05874	0.79969	0.7875
22.98	0.29063	0.98408	0.83336	1.05435	2.16199	0.62415	0.35639
23	0.60089	0.48718	0.65937	1.10804	1.35126	1.63839	0.53769
23.02	0.49427	0.58187	0.67034	0.71135	1.39876	0.58514	0.71383
23.04	0.0971	0.47723	0.63515	1.49599	1.19518	0.66316	0.31753
23.06	0.86146	0.83882	0.69043	0.72509	1.10982	0.4096	0.49912
23.08	0.90614	0.56516	0.75564	1.15856	1.1172	0.79969	0.7657
23.1	0.27494	0.74213	0.45985	1.56746	0.16293	0.60464	0.20807
23.12	0.58963	0.53931	0.94979	1.41368	0.89011	0.54613	0.19931
23.14	0.9331	0.80368	0.73854	1.0928	1.07583	0.54613	0.28604
23.16	0.80447	1.03378	0.67919	1.29974	1.51185	0.79969	0.32808
23.18	0.52443	0.77836	0.6167	0.65677	0.90581	1.05325	0.36798
23.2	0.43113	0.61144	0.40243	0.81423	0.96757	0.97523	0.3017
23.22	0.64803	0.59188	0.74629	0.93297	1.3219	0.78018	0.51311
23.24	0.96318	0.55983	1.0114	1.31876	1.13512	1.07275	0.37272
23.26	0.88245	1.16139	0.77895	1.41493	1.20511	1.13127	0.39156
23.28	0.67683	1.35066	0.48977	0.98502	1.32693	0.52662	0.54412
23.3	0.61643	0.99052	1.01579	1.25068	1.59906	0.89721	0.35688
23.32	0.57009	0.83582	0.9603	0.99667	1.50959	0.8387	0.43178
23.34	0.84735	0.89579	1.12408	1.33345	1.54911	0.64365	0.29177
23.36	1.00201	1.14805	0.6217	1.46792	2.34028	0.33158	0.52016
23.38	1.37024	1.15471	0.62286	0.93364	2.00563	1.18978	0.38573
23.4	0.7768	1.35113	0.71003	1.26124	0.82385	1.07275	0.52314
23.42	1.0198	1.11513	0.49653	1.33508	1.40914	0.62415	0.41765
23.44	0.821	0.76695	1.30776	1.72461	1.16523	0.46811	0.61573
23.46	1.05548	0.87951	1.51508	1.20941	1.86377	0.72167	0.47749
23.48	0.91599	1.18484	1.84281	1.22063	1.30609	1.01424	0.68865
23.5	1.53716	1.02925	1.22604	1.53472	0.76354	0.97523	0.62897
23.52	1.05112	1.26308	1.27148	1.93139	0.87727	0.93622	0.49619
23.54	0.82417	1.19672	1.20331	2.01217	1.09411	0.87771	0.7689
23.56	1.18594	1.39351	1.25507	1.43873	1.7293	0.99473	0.71242
23.58	0.99205	1.22053	1.60762	0.65597	0.67923	0.79969	0.9535
23.6	1.16445	1.40194	1.43968	0.89365	1.54306	0.4291	1.17389
23.62	1.44719	1.27907	1.61616	0.77685	0.65737	1.2873	0.59169
23.64	1.07144	0.98535	1.99562	0.78531	1.28783	0.81919	0.39182
23.66	0.84333	1.70936	1.0729	1.69732	0.96708	1.07275	0.25809
23.68	0.99456	1.55484	1.10434	1.29122	1.35013	0.87771	0.65568
23.7	1.44085	0.95394	1.5576	1.64743	2.18927	1.09226	0.64857
23.72	0.96789	1.20842	1.50659	1.35977	0.47668	0.4291	0.57845
23.74	1.16455	1.1524	1.63364	1.44922	1.21031	1.09226	0.3304
23.76	1.01606	1.09884	1.76964	1.89301	1.29081	1.20928	0.89676
23.78	1.66777	1.27537	1.99286	1.03653	0.72724	0.8582	0.25259
23.8	1.53143	1.09895	1.15125	1.27457	1.03554	0.29257	0.19134
23.82	1.04889	1.27887	1.0682	1.89503	1.29549	0.66316	0.75607
23.84	0.87178	1.00934	1.55784	1.94768	1.56395	1.07275	0.82337
23.86	1.13293	0.75708	2.13176	1.32185	2.23555	0.79969	0.64105
23.88	1.26608	0.75207	1.49438	1.94587	2.79495	1.2873	1.04147
23.9	1.34809	1.1134	1.84825	1.97359	2.5389	1.36532	0.97558
23.92	1.54822	1.16639	1.70948	1.01769	1.65751	0.8582	0.94125
23.94	1.4646	1.56318	1.43618	2.34805	1.91635	1.07275	1.14121
23.96	1.16853	1.71451	1.39042	1.8119	1.6308	0.97523	1.51414
23.98	1.7075	1.63484	1.54613	1.59665	1.89731	1.65789	0.99009
24	1.5863	1.89488	1.63844	1.58464	2.35644	1.20928	1.1174
24.02	1.30595	1.8611	1.78121	1.28587	3.55117	1.67739	1.04078
24.04	1.35772	1.44784	2.02591	1.53843	3.32471	1.2678	0.97466
24.06	1.5127	1.51852	1.43558	2.28783	2.59656	1.56037	0.71546
24.08	1.45534	2.11054	1.10649	2.17482	2.16714	1.44334	1.0466
24.1	1.10414	2.22027	2.19127	2.48824	2.6572	1.57987	1.14971
24.12	1.62148	1.90533	2.23976	2.43808	2.50942	0.81919	1.17151
24.14	1.9335	1.7764	2.14727	2.32966	3.20687	1.83343	1.30482
24.16	2.13406	2.39099	1.6002	2.6819	3.37976	1.40433	1.20057
24.18	1.64305	2.20515	1.81681	2.41557	3.67835	1.7164	1.10019
24.2	1.9325	2.54968	2.67269	2.56741	3.63462	1.36532	1.56784
24.22	2.02701	3.05512	2.45451	3.29644	4.78453	1.89194	1.41758
24.24	2.88012	3.24499	2.43	4.13381	5.37895	1.65789	0.89843
24.26	2.63294	2.69448	3.09226	4.41501	5.36856	1.54086	1.48391
24.28	2.61156	3.73667	3.37613	4.49211	7.04836	2.36005	1.26059
24.3	3.17673	3.94103	3.86009	4.70384	8.62555	1.85294	1.47152
24.32	3.55508	4.41299	3.79844	5.46133	9.59553	2.75015	1.52738
24.34	4.0527	5.20761	4.35651	7.40539	10.066	2.76965	1.23577
24.36	4.67689	5.28805	4.77908	7.40487	11.6538	2.41857	1.7949
24.38	5.45515	6.20366	5.0505	8.59098	14.1598	2.71114	1.735
24.4	5.73961	7.88325	5.54621	9.42774	18.5121	2.39906	1.30292
24.42	6.65726	9.17924	6.9272	8.63778	18.406	2.63312	1.68263
24.44	8.36661	9.41464	8.09725	8.79776	18.6843	2.61361	1.88978
24.46	9.70789	9.99874	7.97074	9.96561	19.6325	2.43807	2.06642
24.48	9.89404	11.4819	9.28492	9.19795	21.1297	2.86717	1.85978
24.5	11.8046	11.334	10.3489	8.58262	21.2285	2.92569	2.32795
24.52	11.3562	11.11	10.7173	7.64398	22.5945	3.06222	2.51776
24.54	10.8679	10.671	11.2251	6.8938	20.8823	3.00371	2.12771
24.56	11.3524	9.54338	11.8973	6.09238	18.3956	2.76965	2.27549
24.58	10.0438	8.33009	11.1132	6.44744	16.6676	2.71114	2.55283
24.6	8.58629	7.72301	9.93332	5.48911	14.9293	2.94519	2.63131
24.62	6.93229	6.79194	9.50289	4.80273	13.8627	3.19875	2.85646
24.64	6.33309	6.07028	8.60005	5.37409	10.5153	3.29627	2.50334
24.66	5.65921	5.48432	8.18912	5.12957	8.86875	3.10123	2.59554
24.68	4.74279	5.56095	6.9761	5.46226	8.54754	2.92569	2.65181
24.7	4.03717	4.81276	6.64202	4.75189	7.51828	3.15974	2.51317
24.72	4.31926	3.95403	5.56081	4.76767	7.31504	2.73064	2.73731
24.74	4.08584	3.80203	4.82857	4.41005	7.72804	3.37429	2.64178
24.76	3.07253	3.9843	5.24063	4.7621	7.54597	3.90092	2.54631
24.78	2.90106	3.62333	5.13375	3.65387	6.71297	2.9842	2.77999
24.8	3.34533	3.16401	4.60554	4.06358	6.07021	2.90618	2.5827
24.82	2.7641	3.20956	4.36268	5.05312	6.82479	2.71114	2.74329
24.84	2.55687	3.14086	3.73771	5.42889	6.1741	3.23776	2.17096
24.86	2.50557	2.85628	3.3635	4.22987	5.71212	3.04272	2.36182
24.88	3.11948	2.92167	2.69659	4.95386	5.5322	2.67213	2.4014
24.9	2.30245	3.24664	3.08748	4.892	5.92614	3.14024	2.49717
24.92	2.61823	2.89141	2.73043	4.84406	4.2368	3.54983	2.70136
24.94	2.53268	3.13976	2.92691	4.526	4.7493	3.49132	2.84946
24.96	3.27044	2.59078	2.31262	5.11767	5.60704	3.68637	2.85523
24.98	2.93818	2.64302	2.31347	4.34262	5.39122	3.15974	2.62538
25	2.1292	2.48483	2.65839	4.35377	5.43151	3.90092	2.69169
25.02	1.8559	2.72764	2.96037	4.56556	4.9061	3.58884	2.78917
25.04	1.71291	2.79478	2.57223	4.67033	4.43295	3.80339	2.65982
25.06	2.13457	2.62148	3.15968	4.95326	4.34321	4.33002	3.0966
25.08	2.25853	2.68009	2.89587	4.71483	3.45102	3.43281	3.19237
25.1	2.49599	2.3209	3.17968	4.55597	4.75388	3.68637	3.1562
25.12	2.51146	2.34763	2.9368	4.70994	4.69749	4.09596	2.72738
25.14	2.23711	2.49759	2.95837	4.54394	4.60034	4.72011	3.43279
25.16	2.59364	2.95226	3.93825	4.39487	4.52028	4.73961	3.57837
25.18	2.76297	3.05596	3.20709	4.30846	3.9841	4.73961	3.73758
25.2	2.53066	2.781	2.86773	4.01767	4.00638	4.83714	3.60506
25.22	2.40035	2.82839	3.42646	4.83835	4.30151	5.34426	3.90793
25.24	2.15667	2.81212	3.9146	3.86489	4.6982	6.08543	4.14111
25.26	2.9096	3.56108	3.50065	4.57828	4.73319	6.22196	4.2767
25.28	2.95938	3.30841	3.45951	4.78388	4.73944	6.02692	4.47732
25.3	3.12924	3.25321	3.20122	4.11926	4.59848	5.5198	4.62897
25.32	3.01002	3.00122	3.36881	4.04305	4.2681	6.14394	4.69539
25.34	2.90119	3.12358	3.38742	4.15657	3.8513	5.5393	4.33489
25.36	2.98545	3.28101	3.87501	4.20304	3.97397	4.89565	4.0732
25.38	3.05782	3.33562	4.14322	4.21825	4.52556	5.83187	4.72346
25.4	2.91562	3.75193	4.36342	4.28868	4.88159	5.50029	4.7206
25.42	3.31286	3.20563	3.75064	4.53086	4.78641	4.97367	4.6065
25.44	3.99867	3.46186	3.63954	4.11999	3.92266	5.9489	4.01865
25.46	3.61443	4.28441	4.22485	4.02874	4.64843	4.83714	4.01183
25.48	3.56417	3.52734	4.99843	3.63669	4.13568	4.50556	3.92421
25.5	3.50936	3.86923	4.65527	3.60156	5.31948	3.90092	3.75424
25.52	3.99172	4.00191	3.39348	4.04564	4.99905	4.29101	3.99534
25.54	3.70638	3.55839	3.84417	3.9041	4.36439	3.66686	4.05149
25.56	3.16751	3.90584	3.90674	3.93873	4.97226	4.11547	4.27191
25.58	3.06751	4.07759	4.23495	3.38718	6.06846	3.43281	3.731
25.6	3.4208	4.18582	4.1453	3.17788	4.80206	4.05695	3.06898
25.62	3.44743	3.75209	4.60561	3.29346	5.22426	3.64736	3.28439
25.64	3.33492	3.425	4.5144	3.52003	4.7699	3.60835	3.2037
25.66	2.74518	3.63352	4.16427	3.50983	4.84076	3.00371	2.8895
25.68	2.65556	3.37417	4.04356	3.25932	4.53973	2.9647	3.04179
25.7	2.7405	2.94033	3.58921	3.7202	4.70231	3.15974	2.40434
25.72	2.68445	3.17392	3.17352	3.76377	4.60593	3.25727	2.70005
25.74	2.9792	2.75779	2.69454	2.93335	4.74512	3.43281	2.80611
25.76	2.80307	2.73685	2.93075	4.03285	3.86194	2.9647	2.58916
25.78	2.39373	2.5779	2.8822	3.82552	5.0391	3.90092	2.85276
25.8	2.3868	2.43993	3.1984	4.19354	4.44247	3.00371	2.90046
25.82	2.41214	2.29611	2.58025	3.76125	4.66151	3.4133	3.14508
25.84	2.15387	2.41093	3.21737	3.3021	4.77265	3.70587	3.4488
25.86	2.30219	2.328	2.63692	3.44695	5.25325	3.80339	2.96017
25.88	2.36954	2.33017	2.40327	3.85152	4.31148	4.15448	2.8683
25.9	2.21133	2.42584	2.90617	3.96214	5.76905	4.42754	2.86865
25.92	1.50095	2.332	2.79729	4.18432	5.86513	4.6616	3.11226
25.94	2.69602	2.30898	2.94354	3.98108	4.62846	4.34952	3.41974
25.96	2.44963	2.27502	2.33612	2.87142	5.3206	4.77862	3.86591
25.98	2.03187	2.25199	2.23764	3.66188	4.48547	6.22196	3.95258
26	2.00934	2.2342	2.24993	4.01202	4.7089	5.89038	4.67427
26.02	2.12647	2.32353	2.7212	3.45928	4.73958	6.76809	5.2435
26.04	1.84333	2.48794	2.26295	3.50261	5.60303	8.48449	5.86653
26.06	1.56132	2.54871	2.4624	3.19102	5.70336	8.46499	6.31389
26.08	1.68979	2.73224	2.45532	3.47773	5.62551	9.7718	7.41204
26.1	2.32095	2.5626	2.52825	3.98811	5.98774	9.63526	8.11588
26.12	2.64847	2.50419	2.55727	4.45902	6.25593	10.0449	8.72627
26.14	2.55091	2.51104	3.14624	3.39849	5.72541	9.57675	9.52206
26.16	2.33375	2.37809	2.76702	3.50027	7.07521	8.66004	8.8702
26.18	2.23032	2.67929	2.62186	4.19958	7.0233	7.87985	8.58189
26.2	3.18295	3.14212	3.262	4.29018	8.59214	7.52877	7.98019
26.22	2.63788	3.53292	3.03042	4.2495	8.5728	6.8071	6.81838
26.24	3.35399	2.70282	3.38545	4.33309	9.37017	5.44178	6.52397
26.26	3.84963	3.1523	3.66708	4.42605	9.92156	4.79813	5.98264
26.28	3.24777	3.1279	3.47837	3.46954	9.45033	4.81763	5.35766
26.3	3.26723	3.81464	3.65904	3.30759	8.37441	4.85664	4.67677
26.32	3.66903	3.87421	4.62677	4.80922	8.12467	3.47182	4.14438
26.34	4.25853	3.90294	4.04683	3.75173	7.88637	3.21826	3.48183
26.36	4.46031	4.08931	4.43807	4.32009	7.32929	3.37429	3.20932
26.38	4.28658	4.4075	5.22003	3.72026	6.96239	2.78916	2.82265
26.4	4.40259	4.35427	5.1473	3.97164	6.75707	3.49132	2.87176
26.42	4.56695	3.87671	5.20605	4.79611	6.38897	3.45231	2.51492
26.44	4.86356	4.00282	5.51829	4.05459	5.88982	3.02321	2.53054
26.46	3.83372	4.60986	5.21259	4.36774	5.61747	2.84767	2.82996
26.48	4.52302	4.1101	5.19865	4.2483	5.46385	2.71114	2.66523
26.5	3.53484	3.18905	4.30971	3.94203	5.62359	2.47708	2.58299
26.52	3.40012	3.60545	4.82718	3.80452	5.70569	3.17925	2.60686
26.54	3.52392	3.88732	5.09211	3.86194	5.78967	2.92569	2.19589
26.56	3.09948	3.12683	4.7775	4.62938	5.69322	2.63312	2.51535
26.58	3.25311	3.52179	4.49605	3.98567	4.47002	2.82816	2.31865
26.6	3.10716	2.96444	3.40062	3.91929	5.08134	2.24303	2.34542
26.62	3.07389	2.50568	4.13129	4.37087	4.6877	2.76965	2.39317
26.64	2.56234	2.43957	3.54216	4.06782	4.52039	3.10123	2.17427
26.66	2.87857	2.88537	3.26439	3.34111	4.41879	3.33528	2.52073
26.68	1.97968	2.45681	2.65191	3.33677	4.70735	3.21826	2.34357
26.7	1.98185	1.84669	3.01421	4.45245	5.3973	2.47708	2.53636
26.72	1.89067	2.48149	2.88816	4.50952	4.75892	3.27677	2.42041
26.74	1.73118	2.4381	2.5143	3.20991	5.36478	2.71114	2.14715
26.76	3.00399	2.16899	2.22632	3.51814	5.25572	2.49659	2.68964
26.78	2.32526	2.31703	2.85484	3.85111	6.23254	3.45231	2.80229
26.8	2.10896	2.21639	2.89356	4.39951	5.40537	3.43281	2.629
26.82	2.29056	2.03756	2.41127	4.44386	5.85781	2.9647	2.9339
26.84	2.05859	2.62104	2.34511	5.08796	5.50753	2.94519	2.61157
26.86	1.59277	2.48794	2.82677	4.35292	5.66596	3.00371	2.55072
26.88	1.85701	2.30696	1.79359	4.4483	6.13821	2.9842	2.77807
26.9	2.0215	1.77669	2.33295	4.14589	4.79993	2.86717	2.57847
26.92	1.45589	2.03649	2.03631	4.04238	4.89302	3.35479	2.51261
26.94	1.37267	1.70725	2.62354	3.73149	5.3519	3.10123	2.45585
26.96	1.20884	1.93305	2.21143	4.05106	4.68345	2.57461	2.68453
26.98	1.67374	2.10191	2.02596	4.3268	5.58555	3.12073	2.55302
27	1.75695	2.19018	2.46457	3.85595	6.28111	3.02321	2.84732
27.02	1.769	1.85485	2.27587	4.63185	6.1794	2.88668	2.58363
27.04	1.69602	1.76209	2.1421	4.19746	5.77632	3.37429	2.32976
27.06	1.78062	1.84493	2.56685	4.03954	6.40625	2.82816	2.38216
27.08	1.37068	2.06518	2.31011	4.05627	6.77792	3.23776	2.26307
27.1	1.57556	1.7119	1.91383	3.93365	6.4723	2.45758	2.82668
27.12	1.46083	1.9693	2.35578	4.35665	6.73125	2.37956	2.45347
27.14	1.47298	2.13335	2.09511	4.73095	6.26422	2.73064	2.34902
27.16	1.55477	2.03374	2.63995	4.90707	5.6343	2.39906	2.74644
27.18	1.75785	1.79109	1.9139	4.41072	5.4839	2.34055	2.58541
27.2	1.43818	1.6443	2.39272	4.48322	6.68186	1.81393	2.55567
27.22	1.91511	1.8029	2.56361	4.78051	6.47533	2.67213	2.74179
27.24	1.74066	2.06693	2.33211	4.81432	5.36715	3.33528	2.24551
27.26	1.90289	2.1586	2.4005	3.81299	5.45151	2.51609	1.9788
27.28	1.78765	1.75155	2.82865	4.45267	6.03639	2.67213	2.53797
27.3	1.99016	2.20921	1.94586	3.64379	6.3751	2.43807	2.41627
27.32	1.52254	2.13935	2.55072	4.029	7.07329	2.30154	2.2634
27.34	1.36684	2.08125	2.01542	4.2495	6.35517	2.90618	2.39413
27.36	2.02687	2.08088	2.13114	4.2319	6.83908	2.16501	1.7803
27.38	1.6453	1.74557	2.28306	4.27749	6.3183	1.91145	1.91976
27.4	1.61471	1.77414	2.45746	4.55573	7.81176	2.51609	2.47588
27.42	2.16589	1.81801	2.27325	4.26363	7.12741	2.9842	2.15756
27.44	1.47892	2.20912	2.55645	4.39433	7.576	2.65262	2.17627
27.46	1.57196	1.95461	2.12675	4.83919	7.75743	2.22352	2.19494
27.48	1.38283	2.30575	2.14373	4.44388	7.90306	3.37429	2.08352
27.5	1.51921	2.16414	2.91363	4.73475	7.1775	2.00897	2.24971
27.52	1.89372	2.06684	3.04292	4.77974	8.10274	2.51609	2.26358
27.54	2.08217	2.22746	2.44451	4.13773	8.47172	2.24303	2.06573
27.56	1.81773	2.36098	2.10569	4.33975	8.81866	2.126	2.2639
27.58	2.08773	2.32572	2.83849	4.65344	9.29761	3.29627	2.28178
27.6	2.18408	2.42457	3.14056	4.42021	9.79346	2.63312	2.27523
27.62	2.25618	2.57183	2.37829	5.29906	10.1857	2.36005	2.22174
27.64	2.06028	2.27034	2.85743	4.50685	10.4501	2.90618	1.97924
27.66	2.28962	2.27594	2.56572	4.49367	9.6256	3.02321	2.43403
27.68	2.28574	2.37118	2.84318	4.6954	10.7379	2.69163	2.39638
27.7	2.41538	2.33734	3.29486	3.5758	10.9338	2.9647	2.74836
27.72	2.13309	2.4034	3.43645	3.97219	10.25	2.63312	2.38931
27.74	2.70642	2.27596	3.5487	4.29955	11.8185	3.86191	2.48066
27.76	2.47924	2.59165	3.1365	4.11178	11.1394	3.4133	2.46156
27.78	2.64528	2.58582	3.02833	4.76354	12.5688	3.51083	2.72386
27.8	3.06546	2.48649	2.95177	4.65436	13.4242	3.27677	2.99882
27.82	2.9417	2.65026	2.55495	5.92238	11.4793	3.8424	3.07855
27.84	2.67389	3.03582	3.2791	4.7542	12.7956	4.11547	3.16273
27.86	2.63252	3.1262	4.12702	5.31254	13.4805	5.05169	3.82102
27.88	3.38396	3.17068	3.00097	4.52274	12.9219	5.44178	4.0615
27.9	3.39611	3.44536	3.57891	4.78968	13.7933	5.98791	4.94649
27.92	3.76825	3.13939	3.92307	4.77443	14.9208	7.17769	5.24125
27.94	4.51594	4.07546	3.7906	4.36622	13.1957	7.25571	5.22328
27.96	4.72701	4.64131	3.8182	4.90485	12.7384	5.61732	5.14129
27.98	5.2003	4.95861	4.54775	5.04418	11.934	5.90989	5.11631
28	5.28754	5.72508	5.29224	5.62753	12.5747	4.93466	4.79498
28.02	5.54393	5.66565	5.56857	5.64884	11.3654	3.51083	4.54798
28.04	5.33464	5.43202	5.83766	6.56937	12.4012	4.23249	3.98734
28.06	5.1807	5.55918	5.52962	6.72123	10.3099	3.70587	3.64141
28.08	5.64852	5.20891	4.99374	6.35754	9.17273	3.64736	3.32242
28.1	5.11686	4.8354	5.59623	5.45701	8.71618	3.14024	3.11877
28.12	5.28644	5.25567	5.76746	4.29263	9.19571	3.08172	2.91089
28.14	4.92017	5.38597	5.83602	5.23901	9.27176	3.25727	2.42724
28.16	5.12525	5.1095	5.70943	5.8966	8.29228	2.9842	2.22894
28.18	5.1327	5.07996	5.43664	5.74724	8.64107	2.65262	2.68145
28.2	5.5177	4.30547	5.67919	5.52032	8.15875	3.45231	2.96565
28.22	5.41157	4.05742	5.54376	5.24434	8.82175	2.49659	2.74755
28.24	5.00738	4.00606	5.12449	5.48654	8.62411	3.23776	2.68546
28.26	5.79488	4.31992	4.77693	4.93988	8.42052	2.71114	2.05495
28.28	5.54502	4.44299	5.18984	5.44558	8.75597	1.96996	2.08549
28.3	5.69404	4.70292	4.98994	5.56288	8.76579	2.90618	1.75327
28.32	5.59209	4.50401	5.82453	5.45093	8.48054	2.94519	2.37322
28.34	5.0818	4.57241	5.57416	4.995	8.93739	2.82816	2.07431
28.36	5.46411	5.33295	5.23742	5.29305	8.88167	2.30154	2.20256
28.38	5.16784	5.22449	6.02604	5.18466	8.04716	2.24303	2.43451
28.4	5.33784	5.25709	5.61854	5.03266	8.4825	2.49659	2.43803
28.42	5.85215	5.53699	5.62117	5.20604	7.87614	2.39906	2.61649
28.44	5.38285	4.99886	5.00059	5.67535	8.18861	3.12073	2.30399
28.46	5.37433	5.34903	5.75914	5.28859	7.97616	2.71114	1.80045
28.48	5.58201	5.37359	5.2008	4.54155	8.56662	2.43807	2.23991
28.5	5.82751	4.89248	6.19027	5.16963	8.09656	2.82816	2.23599
28.52	5.62494	4.29389	5.90629	4.78976	8.40311	2.78916	2.14888
28.54	4.98021	4.87628	5.83275	5.01417	8.21492	2.78916	2.08723
28.56	5.47964	4.95252	6.37134	5.20961	8.26145	2.57461	2.61628
28.58	5.8124	4.40453	5.98527	5.65581	8.1549	2.78916	2.40508
28.6	5.48708	4.81916	5.50443	4.81365	7.9207	2.75015	2.15861
28.62	5.62299	4.90467	6.11828	5.18304	7.0329	2.63312	2.32832
28.64	4.86215	5.28161	5.89394	5.10423	6.96582	3.17925	2.24177
28.66	4.88629	5.43295	6.01337	5.22838	8.09764	3.12073	2.36908
28.68	5.62237	5.25822	5.91245	5.49177	7.5868	2.49659	2.30773
28.7	5.34391	5.27572	6.1413	5.11563	7.35729	2.90618	2.44281
28.72	5.36335	5.81561	6.20698	4.99102	8.87012	2.5551	2.39081
28.74	5.61014	5.40543	5.55853	4.32325	8.72671	2.67213	2.61432
28.76	5.67554	5.19436	5.54634	4.78139	7.7195	2.82816	2.86152
28.78	5.47218	5.14722	5.9728	5.51449	7.83822	2.63312	2.57604
28.8	6.35743	5.11703	6.22691	6.24316	8.73159	3.3938	2.574
28.82	5.50329	5.13477	6.2488	5.70175	8.48921	2.57461	2.35683
28.84	5.92334	5.07457	5.63528	5.48825	7.34886	3.17925	2.84812
28.86	5.76765	5.53218	5.94737	5.30517	6.95598	2.22352	2.43451
28.88	5.79357	5.33491	6.68221	5.18529	7.66959	2.61361	2.15912
28.9	6.03914	5.27166	6.2369	4.92755	7.6179	2.41857	2.70765
28.92	6.21892	6.03387	6.17878	5.29877	8.78469	2.88668	2.5503
28.94	5.71692	6.10467	6.33451	5.86947	8.47075	2.61361	2.74796
28.96	5.75288	5.95131	6.17961	5.82718	7.60051	3.10123	2.48984
28.98	5.79883	5.23118	6.36766	6.07514	7.93647	2.86717	2.25451
29	6.63017	5.44671	6.55503	5.79323	7.98653	3.10123	2.42599
29.02	6.79271	5.75213	6.57925	5.14633	8.13123	3.10123	2.41887
29.04	6.8745	5.85269	6.18441	6.15556	8.02745	2.94519	2.79245
29.06	7.26554	6.81554	6.62015	5.91913	8.6865	3.02321	2.96595
29.08	6.56591	6.05481	6.98144	5.89135	8.83077	3.06222	2.44639
29.1	6.64657	6.41048	7.13298	5.46623	8.40311	3.76438	2.86213
29.12	6.99855	6.51284	7.64558	5.38633	8.39884	2.51609	2.7194
29.14	7.36865	7.27804	7.05409	5.09969	9.75429	3.49132	2.5752
29.16	7.53505	7.19015	6.93933	5.92235	9.61393	3.3938	2.8987
29.18	7.77243	6.72577	6.80525	6.45265	8.95254	3.27677	2.83416
29.2	8.82815	6.54159	7.02461	6.07828	9.96641	3.37429	2.76034
29.22	9.59879	7.53177	7.84563	5.90868	9.78285	4.11547	3.06898
29.24	8.7276	7.84547	8.25092	6.27762	9.52133	3.60835	3.10377
29.26	8.33115	7.68698	8.51622	5.18432	9.0068	3.31578	3.77036
29.28	8.88733	8.38041	8.07788	5.8753	8.82148	3.74488	3.28129
29.3	9.56855	8.05929	8.17816	5.80315	9.7267	3.70587	3.22582
29.32	10.2455	7.87637	8.492	5.84935	8.70354	3.31578	2.88199
29.34	10.0723	8.94789	8.19003	5.61764	9.54099	3.56934	3.06564
29.36	10.6044	9.20149	8.72655	5.35483	10.2928	3.49132	3.25975
29.38	11.3077	9.24604	8.76007	5.79715	9.79511	3.54983	2.83408
29.4	11.1307	9.8509	9.39148	6.00811	10.8577	4.11547	3.52882
29.42	10.973	10.1577	9.79682	6.80618	10.9359	4.11547	3.5568
29.44	10.8351	10.6361	10.1509	6.83569	10.912	3.68637	3.70213
29.46	12.1266	10.2494	10.2492	6.04307	10.2552	4.07646	3.45941
29.48	12.3811	10.2942	11.1464	6.08183	9.93932	4.38853	3.3464
29.5	12.5328	9.89318	10.2759	6.23668	10.1738	3.97894	3.67339
29.52	13.3283	10.3868	10.9306	6.36794	10.771	3.88141	3.59755
29.54	13.2172	10.8813	11.2533	5.98427	10.116	4.17398	4.0274
29.56	13.5752	10.9104	11.1304	6.55986	9.39589	4.87615	3.76743
29.58	13.9443	10.7387	11.7739	7.09319	10.2796	4.58358	3.89476
29.6	14.1211	10.9765	12.0573	6.32148	10.6835	4.73961	4.1833
29.62	13.84	11.1942	13.0949	6.4574	10.1142	4.58358	4.26562
29.64	13.4936	11.7981	12.7797	6.39318	10.3065	5.14921	4.37274
29.66	13.0577	11.3086	12.3557	5.91343	10.2545	5.24673	4.53734
29.68	14.2089	11.8452	11.7071	6.42517	9.79936	4.56407	4.84215
29.7	13.5206	11.6552	12.507	6.01092	10.9975	4.87615	4.34793
29.72	13.3443	11.233	12.895	6.21729	10.3857	5.89038	4.04358
29.74	13.3396	11.489	13.5069	5.35768	10.9627	4.95416	4.54176
29.76	13.9273	11.4516	13.6151	6.54185	10.6997	5.12971	4.82997
29.78	12.9081	11.8071	12.7361	6.70379	10.0263	6.29998	4.83328
29.8	12.3163	11.9414	12.1385	6.76801	9.89673	5.48079	4.47623
29.82	13.184	12.2174	12.7183	6.66538	10.6217	4.73961	4.63944
29.84	12.7104	10.5051	12.2519	7.16443	10.8414	5.12971	4.21683
29.86	12.414	10.0136	12.1139	7.6358	11.4798	5.50029	4.56703
29.88	12.3852	10.4884	12.5134	7.14725	11.8105	6.04642	4.80037
29.9	12.1563	10.7956	12.3404	6.23964	11.2399	5.92939	4.62433
29.92	12.601	10.7639	11.6494	6.94922	10.439	5.40277	4.80553
29.94	12.4174	10.9752	12.6534	7.13431	11.0089	5.75385	4.93681
29.96	11.8185	10.673	12.5142	8.00424	11.733	5.83187	4.9828
29.98	11.6205	10.7145	11.6207	8.08005	11.6689	5.75385	5.15091
30	11.3879	10.4632	12.6146	8.54333	11.0496	5.03218	5.18032
30.02	11.3057	10.3546	12.0554	7.27405	10.8747	6.29998	5.15304
30.04	12.316	10.3591	11.7489	7.36341	11.0813	5.57831	4.57253
30.06	12.5343	10.1331	12.409	7.27412	11.9759	5.14921	4.43028
30.08	12.0167	9.81271	11.3298	7.5739	12.0887	5.40277	5.21704
30.1	11.1742	10.3604	11.8599	8.10961	12.9875	6.02692	5.17433
30.12	11.7537	9.70377	11.2813	8.36299	12.2142	5.48079	4.94097
30.14	11.1342	9.68583	11.7197	8.73839	12.2384	5.9684	5.17165
30.16	11.6029	9.94425	11.0816	9.12138	12.2266	5.71484	5.66212
30.18	11.4626	10.485	11.5691	9.46773	12.9408	6.61205	5.18935
30.2	11.6085	10.65	11.3965	9.3123	13.1947	5.75385	5.38566
30.22	11.3947	10.1603	12.7213	9.15686	13.3853	6.16345	5.3562
30.24	11.492	10.3285	12.2285	9.47821	13.6284	6.88512	5.2451
30.26	11.7491	10.7897	12.1591	11.082	14.4789	5.73435	5.13783
30.28	11.2856	11.2923	11.9704	12.1518	15.1338	6.14394	5.23379
30.3	11.441	11.3452	12.313	12.2742	16.9147	6.49503	5.67078
30.32	11.3884	10.4067	12.0084	11.6086	16.5397	6.24147	5.25262
30.34	10.8335	10.1729	11.2934	11.7613	17.0312	6.51453	5.47346
30.36	11.3538	11.2465	11.8981	13.2297	16.5364	6.04642	6.25931
30.38	11.365	11.6736	11.9412	13.1734	15.9084	7.06066	5.70982
30.4	11.9199	11.3979	11.4573	12.9624	16.6503	7.31422	6.51976
30.42	10.8577	10.698	12.5367	12.0931	18.0931	6.26097	6.52513
30.44	10.5817	10.3584	12.6326	12.5917	19.8908	7.68481	6.23221
30.46	10.9276	10.1465	12.9581	13.5186	21.7533	7.27521	6.85945
30.48	11.1245	9.92711	12.6211	13.6398	20.6018	8.23093	6.78825
30.5	10.2053	10.232	12.2181	12.9854	21.3079	8.69904	6.78997
30.52	10.7481	9.84983	11.4822	12.9547	23.7265	8.48449	7.249
30.54	10.6569	9.86066	11.868	13.8836	25.0871	10.669	7.70857
30.56	9.705	10.1614	11.5654	13.0285	26.1031	10.1424	8.43994
30.58	9.76048	9.80052	11.6504	13.6996	26.7408	9.61576	8.28135
30.6	9.80862	9.30668	11.9682	13.17	31.6882	11.6832	8.50284
30.62	9.94259	8.7188	10.4925	14.1082	34.8637	13.4972	9.95648
30.64	10.1899	8.89248	10.3715	14.8274	37.0773	12.756	10.4898
30.66	9.38436	8.94109	10.9619	16.0919	37.3954	14.1993	10.9505
30.68	9.42229	9.22224	11.6687	16.1018	39.2416	15.4671	11.6097
30.7	9.84177	9.63827	10.9886	16.5631	38.9256	17.6126	13.9649
30.72	10.1198	9.58078	10.5166	17.3294	38.3027	19.9727	14.714
30.74	9.89757	10.3043	10.3001	17.6536	38.4825	23.269	16.9057
30.76	9.77592	10.2663	11.7303	18.2009	37.7461	26.3507	19.0902
30.78	9.67283	9.84042	12.1662	17.5472	37.692	27.8721	21.5809
30.8	10.6247	10.3081	11.5749	18.1009	38.7736	34.016	25.4249
30.82	11.2283	11.1991	12.2504	17.125	37.3279	37.4683	29.245
30.84	11.9685	11.8933	11.8836	19.0086	36.7185	41.8178	32.7655
30.86	12.3068	12.2745	12.2686	19.5631	34.9737	48.0593	36.6818
30.88	12.3684	12.7093	12.7851	20.6804	35.1858	54.0472	41.2348
30.9	13.2886	13.6677	14.5023	20.5641	34.7429	54.0862	44.6644
30.92	13.9823	14.1542	14.1502	20.7538	36.4323	53.4621	45.0775
30.94	13.8452	14.9521	14.3673	20.6693	37.3997	49.0345	47.351
30.96	15.2292	15.424	15.5559	20.5112	36.7338	44.2169	45.3323
30.98	15.476	16.0278	15.5557	20.5343	35.1809	40.6671	43.3141
31	18.0498	17.3413	17.1974	21.0154	36.9685	35.6154	38.8798
31.02	19.1846	18.4161	17.3793	20.7271	35.5879	29.3154	33.3984
31.04	19.3572	20.066	18.7998	21.5988	36.014	23.7956	29.3374
31.06	19.9631	21.6936	19.1766	21.411	36.0843	21.8451	25.874
31.08	22.1109	21.9853	20.1906	21.5254	34.2657	19.4656	23.0885
31.1	23.8672	23.7643	21.8527	20.868	35.4524	17.8467	19.5302
31.12	25.7621	25.6622	23.4113	19.1417	34.5344	15.7597	16.9043
31.14	26.7768	27.0857	24.8772	19.8526	33.6493	15.2526	14.7895
31.16	28.2378	28.8242	25.5513	20.6763	34.1105	13.7312	14.4649
31.18	29.1766	28.8514	27.15	19.9199	34.6392	12.4829	12.8466
31.2	30.2503	29.0844	28.3063	20.2852	34.2113	12.2099	12.1356
31.22	31.4456	30.6586	30.459	19.7046	32.8842	11.0396	11.4196
31.24	30.7995	31.581	31.4291	19.912	31.3209	10.9616	10.3869
31.26	30.4767	30.9202	31.713	18.851	30.5283	10.552	10.2099
31.28	30.5604	29.7406	31.279	18.2917	31.3405	9.73279	9.33961
31.3	28.8169	28.06	32.0031	18.1543	31.1126	10.1034	9.07504
31.32	27.7167	26.8116	31.6092	19.2151	29.7126	8.34796	8.77405
31.34	26.9969	25.2948	29.5975	17.9649	29.8317	9.45972	8.8245
31.36	25.3169	24.2027	30.208	17.7829	30.4283	9.59626	8.4237
31.38	23.7521	22.4377	29.5123	16.4662	30.0372	8.21143	8.07324
31.4	21.625	22.1207	27.9164	17.1547	29.6421	9.3622	7.57367
31.42	20.7708	20.3451	26.7949	17.8901	27.6791	9.18666	7.34024
31.44	20.0631	19.2137	24.7259	16.5662	29.6767	8.9526	7.46527
31.46	18.6654	17.9172	23.3349	17.7286	29.31	7.35323	7.4067
31.48	17.6482	17.7674	21.843	17.663	30.7206	8.0749	7.12988
31.5	17.0158	18.1758	21.4384	16.8935	32.9139	7.70431	7.09099
31.52	16.3159	17.2029	20.3442	16.462	32.3832	8.26994	7.43654
31.54	15.4462	15.8335	19.5875	16.4246	32.7647	7.6458	6.89592
31.56	16.0812	14.6004	18.5485	16.2053	34.0262	8.34796	6.58361
31.58	15.716	15.0885	18.2334	14.7981	34.4919	7.11917	6.60001
31.6	15.938	14.6633	17.2387	16.3249	34.8766	7.39224	7.43355
31.62	15.8918	14.7311	17.128	15.3903	34.46	7.41174	7.01655
31.64	15.3368	15.5346	16.8784	15.6405	34.5874	7.04115	6.6026
31.66	15.3795	15.1616	15.2038	14.2519	32.9552	6.00741	6.61117
31.68	14.7691	14.3294	15.3263	14.4818	32.1713	6.90462	6.36673
31.7	15.2165	13.8615	15.452	13.864	29.3084	7.2362	6.45456
31.72	14.2622	14.1696	15.1325	14.7008	27.7967	6.53404	6.75589
31.74	13.7826	13.768	15.4351	13.5862	27.672	6.06593	6.31725
31.76	13.5769	13.3561	15.061	14.1911	26.6863	6.41701	6.66506
31.78	13.1681	12.3054	14.2809	13.3725	23.4881	6.00741	6.189
31.8	12.533	12.2308	15.0397	11.7693	22.6557	5.71484	5.79435
31.82	11.178	11.3848	14.1122	12.124	21.792	5.50029	5.66031
31.84	10.5372	10.5111	13.4077	11.8075	18.9851	6.22196	5.25374
31.86	9.64644	9.99902	13.5452	11.6417	19.0021	5.90989	5.44839
31.88	8.42045	10.186	13.0885	10.8865	17.6472	6.16345	5.47722
31.9	7.89143	9.33853	12.7211	11.7515	16.1292	5.79286	5.33903
31.92	7.89349	8.35234	11.3876	11.1085	15.8238	5.92939	5.68814
31.94	7.59915	8.77347	11.7158	10.7718	15.8268	5.48079	5.11924
31.96	7.85562	8.0259	11.317	11.2103	15.111	6.00741	5.57284
31.98	8.16765	7.57535	10.9136	11.8235	14.1879	5.71484	5.6327
32	7.71654	7.33719	10.431	10.8994	12.9131	5.79286	5.55613
32.02	6.87171	7.32718	9.81989	10.9897	12.7292	6.12444	5.10929
32.04	6.41355	7.14057	9.00581	10.1737	12.9354	5.69534	4.62574
32.06	6.13859	6.01949	8.77527	10.3253	12.7317	5.38327	5.08786
32.08	5.67669	5.76311	7.89866	10.6628	12.4133	4.56407	5.26642
32.1	5.50607	5.90278	7.56777	10.3337	12.2623	5.46128	5.32753
32.12	5.09091	5.77195	7.69546	10.0735	12.457	5.63682	4.78496
32.14	4.70029	5.32266	6.89731	9.55659	11.6967	4.50556	4.58689
32.16	4.71015	5.33643	6.51623	9.33183	11.0677	5.01268	4.57008
32.18	4.27967	5.21095	7.01145	9.07304	11.4209	4.93466	5.17775
32.2	4.13428	4.96962	6.29974	9.27267	12.4206	5.16871	5.23289
32.22	3.75022	4.93646	6.08248	9.00268	10.9262	5.07119	4.98936
32.24	4.56077	4.20881	5.68291	9.47792	10.9841	5.32475	4.38554
32.26	4.35493	4.12433	5.91551	9.36142	10.3432	5.71484	4.35653
32.28	4.15348	4.05686	6.53692	8.65403	9.35001	4.77862	4.26744
32.3	3.94433	4.0144	6.40017	9.43242	8.8881	4.79813	4.34699
32.32	4.38964	4.06207	6.2711	9.02713	9.93492	5.42227	4.38026
32.34	4.60864	4.17543	5.41625	8.51084	9.95975	4.79813	4.33133
32.36	4.14174	4.33588	5.62302	10.368	9.12868	5.26624	4.44527
32.38	4.08214	3.79269	6.08568	10.3388	9.02988	4.85664	4.45743
32.4	3.68537	4.27299	5.58726	10.499	8.56505	4.6616	4.89727
32.42	3.81878	4.26772	5.56431	9.85128	8.73414	5.59782	4.36634
32.44	3.76735	3.99536	5.90768	9.41643	9.3757	5.05169	4.78721
32.46	3.43311	3.45027	5.67444	8.68491	9.44715	5.16871	4.68116
32.48	3.33242	3.8744	5.16856	9.635	8.92898	5.5198	4.91381
32.5	3.83628	4.02586	5.24097	8.81157	9.32852	5.63682	5.27495
32.52	3.24438	3.87454	5.01206	8.64601	9.12947	6.06593	5.28224
32.54	3.9591	4.09459	5.03449	9.47447	9.11281	6.22196	5.20604
32.56	4.32229	4.08444	5.28475	7.94372	7.81726	6.10493	5.10416
32.58	3.81658	4.18196	4.88184	8.27326	8.40338	7.11917	5.51423
32.6	3.5692	3.96548	4.86753	8.43931	8.67483	7.15818	6.10643
32.62	3.70107	3.86653	4.59205	8.28278	7.94041	7.39224	6.14053
32.64	2.80123	4.04436	4.78786	8.3294	9.20735	8.15292	6.55567
32.66	3.33362	3.83017	5.43553	8.62786	8.70021	8.54301	6.73221
32.68	4.18525	3.83232	5.37802	8.74559	7.33286	8.66004	6.99757
32.7	3.83167	3.64332	4.77701	8.41899	8.84736	10.2399	7.88505
32.72	3.434	3.65231	4.73026	9.36435	8.33225	9.63526	7.88275
32.74	3.90806	3.6931	5.15405	9.90187	8.00945	10.5715	8.02247
32.76	4.34411	3.98044	4.68594	8.85826	8.18331	11.0396	8.31102
32.78	3.35699	4.00303	4.18079	8.47941	8.64157	10.3764	9.66576
32.8	3.60936	4.14945	4.7793	8.43338	8.74589	11.1566	9.59987
32.82	4.1665	3.93118	5.1135	8.80521	7.98058	11.0981	9.53861
32.84	3.37158	3.88833	4.43909	9.53789	8.73536	10.8836	9.42417
32.86	3.6066	3.91323	3.95998	9.83598	8.07655	10.708	9.29286
32.88	3.82327	4.14138	4.31791	9.24441	6.75001	10.0839	9.37716
32.9	3.41476	3.62444	4.49022	9.18304	7.34941	9.7718	9.16406
32.92	3.25022	3.1568	4.73047	9.17876	8.39276	8.83558	8.83187
32.94	3.80976	3.43493	4.88411	9.55526	8.01164	9.01112	7.8723
32.96	3.59687	3.5472	5.27501	8.79546	8.80047	7.91886	7.81968
32.98	3.26167	3.82922	4.82815	8.8701	8.56484	7.08016	7.29528
33	3.29093	3.4808	4.51915	8.12614	8.47031	6.88512	6.97515
33.02	3.19834	3.56448	4.58761	8.43107	8.33458	6.06593	7.04395
33.04	3.21327	3.75206	4.57262	8.10228	8.34537	6.45602	6.23088
33.06	2.86697	3.62812	4.09895	8.05505	7.96079	6.33899	6.02313
33.08	3.6023	3.27995	4.69545	8.87505	7.93827	5.90989	5.94864
33.1	3.36266	3.40472	4.70292	8.81484	8.77015	6.16345	5.56454
33.12	3.43182	3.35653	4.4809	8.85358	8.05121	5.50029	5.61593
33.14	3.52005	3.19545	4.65726	8.08246	7.33937	5.38327	5.6755
33.16	3.45404	3.83884	4.94843	8.42701	8.15994	5.89038	4.88502
33.18	3.41612	3.99899	4.8757	8.03498	8.03498	5.01268	4.57347
33.2	3.72454	3.91763	4.83067	7.66464	7.86	5.46128	5.54805
33.22	3.9763	3.53776	4.96576	8.68234	7.76504	5.26624	4.89154
33.24	4.02975	3.25566	4.87175	9.03362	7.55975	4.7006	4.79508
33.26	3.79661	3.55471	3.99987	8.74142	7.62153	4.99317	4.83995
33.28	3.4731	3.99259	4.38091	8.86768	8.97821	5.65633	5.0162
33.3	3.59828	3.19373	4.47667	8.99212	7.941	5.38327	5.01882
33.32	3.42305	3.51604	4.21581	8.83986	8.57419	5.07119	4.89751
33.34	3.9014	3.67167	4.84324	9.3888	7.97377	5.40277	4.37705
33.36	3.99072	4.15905	4.23897	7.84868	7.55119	5.89038	4.8567
33.38	3.38151	3.98982	4.36294	8.78411	7.72806	5.40277	5.0752
33.4	3.50853	3.71241	4.27692	8.48519	7.11148	5.24673	4.96104
33.42	4.11002	3.99304	4.57256	9.13848	8.02343	5.85138	4.61432
33.44	4.36112	3.87741	5.10432	8.30495	9.06877	5.59782	4.68165
33.46	3.78508	3.9878	5.2087	8.36423	8.73899	5.48079	4.62418
33.48	3.77283	3.95346	5.15046	8.65117	8.38836	5.32475	4.86337
33.5	3.44983	3.92665	4.63035	9.09535	8.12605	5.26624	4.64686
33.52	4.11957	3.5767	4.82805	8.85697	8.42003	5.48079	4.49849
33.54	4.28534	3.80671	5.12975	9.22086	8.47991	5.69534	5.60788
33.56	3.87694	3.96211	5.31428	9.56537	8.02904	5.38327	5.4444
33.58	4.27059	4.22752	5.0693	8.92115	7.09329	6.02692	4.63456
33.6	4.4751	4.39297	4.97551	8.13002	7.95901	6.96314	4.83077
33.62	4.20913	4.33571	4.82303	8.59671	8.68987	6.06593	4.67558
33.64	3.83213	4.19562	4.87131	8.57574	8.4508	6.04642	5.26019
33.66	3.41476	4.70487	5.44609	8.59165	8.54652	5.75385	5.55567
33.68	4.82242	4.35691	5.66567	8.73731	9.33254	5.36376	5.81186
33.7	5.35961	4.51767	5.39784	9.81156	6.57103	5.63682	5.9889
33.72	5.26917	4.72149	5.68041	9.57517	6.21527	7.19719	5.43237
33.74	4.54286	4.30664	5.39838	8.93394	6.8705	6.55354	5.56306
33.76	5.2688	4.6996	5.2541	9.55794	7.37438	7.11917	5.76953
33.78	5.72078	4.7041	5.07918	9.62836	8.58057	6.65106	5.52825
33.8	4.93228	4.97079	5.12968	9.13183	8.58786	6.28048	6.19815
33.82	4.57906	4.388	4.67953	9.57124	8.31376	6.69007	6.04998
33.84	5.12928	5.40492	5.14781	9.96689	8.22055	7.11917	5.99893
33.86	5.58487	5.9327	5.28391	9.81103	7.97777	7.39224	5.77917
33.88	4.92028	5.51663	6.06512	10.1114	7.53775	7.74332	6.28659
33.9	5.59409	5.27759	6.33888	9.50731	8.48348	8.15292	6.56462
33.92	5.73761	5.10625	6.43098	8.6652	8.57792	7.33372	6.20683
33.94	5.86144	5.2022	6.13547	8.88582	7.99203	7.70431	6.33351
33.96	5.49339	5.21387	6.37559	10.1756	8.45675	7.31422	6.23683
33.98	5.67756	5.04129	6.61533	10.2153	8.94552	8.13341	6.61606
34	6.29952	5.43126	6.12181	9.55239	8.82144	7.97737	6.43509
34.02	5.77401	5.80998	7.14078	10.8527	8.99279	8.01638	6.41046
34.04	6.78485	6.12171	6.54609	10.298	8.54603	7.6458	7.21283
34.06	6.5025	6.14642	7.59371	9.41913	9.84253	8.25044	7.01624
34.08	7.05748	6.25987	7.03646	9.40779	9.86961	7.84084	6.90332
34.1	7.23566	6.11146	6.89639	9.01476	10.1964	8.36747	6.23256
34.12	6.06677	6.57595	6.72767	9.85395	9.98463	8.504	6.37764
34.14	6.77025	5.60331	7.53085	9.59412	10.3914	8.34796	6.44895
34.16	6.68451	6.44298	8.16519	10.7423	11.3969	8.58202	6.98506
34.18	7.17016	6.81764	8.01923	10.7422	11.5774	8.75756	7.22232
34.2	7.39638	7.08164	7.6605	10.04	11.3546	8.42598	6.73665
34.22	7.78507	7.65958	6.98101	10.8774	11.1625	8.11391	6.73883
34.24	8.64862	7.89361	8.43785	10.762	11.1705	8.87459	6.37747
34.26	8.46832	8.58928	8.16316	11.0824	10.5004	8.5235	6.79175
34.28	8.91894	7.97154	8.63966	10.2943	10.192	9.12815	7.4367
34.3	9.49094	7.39237	8.25524	11.3163	9.82621	9.01112	7.87239
34.32	9.13508	7.59002	7.74997	12.5962	9.88106	8.504	7.4912
34.34	9.29836	7.8174	7.74983	12.9083	11.0883	7.6458	7.53469
34.36	8.77259	7.69823	8.04854	11.5486	10.5567	7.2362	7.88859
34.38	8.22258	7.06066	7.86665	11.5144	10.2496	6.94363	7.47812
34.4	8.41181	7.74166	8.21953	11.2119	10.8296	7.37273	7.13394
34.42	8.39421	7.72338	8.19014	10.2072	11.277	7.41174	6.88267
34.44	6.9044	6.87963	8.3496	9.88636	10.9466	7.29471	6.93209
34.46	7.16292	6.75688	8.48902	9.42005	10.6972	7.13868	6.81932
34.48	7.25468	7.42044	8.12286	9.03882	10.2868	7.00215	6.47759
34.5	7.45405	6.87135	7.68458	9.2135	11.2315	6.98264	6.47437
34.52	7.08158	6.80164	7.50089	9.96825	10.9667	7.78233	6.27721
34.54	7.03471	7.21687	8.08411	9.87568	11.3124	8.05539	5.94058
34.56	7.47096	6.84607	7.80464	9.06253	10.4317	7.37273	6.23678
34.58	7.79928	7.00932	8.11518	8.69097	11.1854	7.13868	6.79041
34.6	7.81486	7.28097	8.41791	9.52559	10.3696	7.6458	7.09684
34.62	7.35883	7.59815	8.9125	9.04373	10.3032	8.44548	7.16275
34.64	7.24226	7.91322	8.16372	8.51254	9.64551	8.87459	7.2783
34.66	7.70909	7.40999	8.47877	7.83938	9.98136	9.14765	7.94994
34.68	7.64274	7.34017	8.93027	8.35062	10.0372	9.81081	7.93214
34.7	7.47364	7.5465	9.38659	9.21401	9.53932	9.98635	8.1013
34.72	7.53009	7.20868	8.95028	8.60586	9.01002	9.65477	8.1733
34.74	7.10089	7.24551	9.43428	8.73912	9.48608	10.708	8.82965
34.76	6.98894	7.60014	8.25242	9.3314	8.95163	11.4102	9.06909
34.78	7.12357	7.4527	8.15085	9.45846	9.54764	10.3764	9.55152
34.8	7.13985	7.086	8.69073	9.56944	8.514	10.7275	9.87074
34.82	7.03234	6.96721	8.35605	9.51762	9.17541	10.708	9.78828
34.84	7.24161	6.06293	8.36976	9.04305	8.93275	9.18666	9.46977
34.86	6.57162	6.08688	7.63017	8.7126	9.02054	9.61576	9.76431
34.88	6.82702	6.40082	7.56254	9.66508	8.66779	10.0254	9.04559
34.9	6.46584	5.7973	7.37168	8.26961	9.07739	7.95787	7.68004
34.92	6.22885	5.95386	7.16009	8.31828	8.51959	7.48976	7.23776
34.94	5.82605	5.68121	7.53672	8.20129	8.45115	7.19719	6.94571
34.96	5.20337	5.72171	7.26518	8.23771	9.32275	6.45602	6.71529
34.98	5.5896	5.41379	7.14478	8.56612	8.77793	5.98791	6.68849
35	5.20201	5.40125	6.60136	8.28115	9.25055	7.13868	6.4704
35.02	5.54885	5.06701	6.75747	8.15371	8.56576	6.51453	6.42846
35.04	5.53358	5.65597	6.80063	8.14254	8.28876	5.5393	5.75232
35.06	5.15427	5.229	6.94286	7.74611	8.28565	6.08543	5.57121
35.08	4.61299	4.83617	6.53492	7.88028	8.14752	6.14394	6.26603
35.1	4.39262	4.8267	6.01845	7.9969	8.65242	6.67057	6.59316
35.12	5.045	4.61193	5.70697	7.78607	8.89916	6.06593	5.85379
35.14	4.84487	4.73951	5.9305	8.39283	8.88703	6.45602	5.85308
35.16	4.79159	4.3447	5.90301	8.25484	8.3094	6.53404	6.39807
35.18	4.77256	4.80737	5.51457	7.59944	8.63784	7.56778	6.66203
35.2	4.47163	5.01004	5.5802	8.11818	8.37472	8.21143	6.63758
35.22	4.62538	5.20234	5.16801	8.33179	8.75756	8.46499	6.97853
35.24	4.91039	5.00077	5.46133	8.47881	8.6296	8.19193	6.81349
35.26	4.80628	4.94747	5.63416	8.59538	8.27006	9.42071	7.23623
35.28	4.3971	4.98647	6.07634	8.52836	8.60975	9.65477	7.9861
35.3	4.79118	4.54468	6.16639	9.09091	8.42719	10.2789	7.96637
35.32	5.35984	4.6045	6.18984	8.91407	8.07942	11.0006	9.12809
35.34	4.70594	4.64556	6.54303	8.21055	7.94529	11.5272	9.36101
35.36	4.29369	4.66439	5.70759	7.9174	7.56265	11.9758	9.84896
35.38	4.86481	4.86896	5.56023	8.41758	8.45369	11.5467	10.0682
35.4	4.67343	4.37807	6.45887	8.61054	8.82745	12.3269	10.456
35.42	4.95482	4.45318	6.4885	8.39439	8.04464	12.1123	10.8471
35.44	5.04061	4.94871	5.97722	9.10395	8.5567	12.3269	10.4467
35.46	4.31853	4.4912	5.43174	8.37851	9.16359	11.8393	10.1365
35.48	4.1734	4.84383	5.7041	8.79325	8.9714	11.1956	9.85583
35.5	5.08981	4.77461	5.64662	8.32625	9.32174	9.90833	9.49229
35.52	4.87151	5.0015	5.27814	8.46709	8.83944	9.30369	9.53482
35.54	4.59419	4.89283	5.80945	8.29376	9.45854	8.69904	8.82597
35.56	4.11789	5.14247	5.5826	8.1303	10.0426	7.58728	8.58474
35.58	4.58439	5.23106	5.90715	8.07733	10.4508	7.86035	8.01291
35.6	5.46153	5.28324	6.72828	8.00541	10.6401	7.78233	6.53016
35.62	5.28628	5.4982	6.63089	7.89682	11.0951	6.96314	6.46519
35.64	5.03551	5.57611	6.11336	8.13279	12.0061	7.33372	6.67768
35.66	5.45981	5.82875	6.67644	6.78521	12.8986	6.00741	6.15339
35.68	5.03061	5.47655	5.85221	7.38207	12.1294	6.3975	5.92359
35.7	5.85222	5.42084	5.842	8.16274	12.6505	4.56407	5.78655
35.72	5.85123	5.51497	6.83645	8.73152	12.6365	4.79813	5.24917
35.74	5.38838	6.14606	6.50598	8.7457	12.9412	5.9489	5.32579
35.76	5.64513	6.53583	6.95661	8.10272	14.497	4.77862	4.62339
35.78	6.02372	6.26997	7.00951	7.89955	14.437	4.81763	4.26977
35.8	6.83076	6.79744	7.3985	8.32712	15.4885	5.5198	4.42302
35.82	6.48157	7.02042	7.71884	8.55548	16.8997	4.79813	4.38332
35.84	7.52122	7.49058	7.30647	8.69147	18.0674	4.13497	4.08031
35.86	8.2441	7.66389	8.0595	9.29545	19.8827	4.73961	4.64138
35.88	8.71057	7.87172	8.43783	9.62975	21.0269	4.54457	4.24189
35.9	8.3416	8.27408	7.95664	8.12652	22.7414	4.23249	4.07034
35.92	8.85411	8.45787	8.14542	8.50623	24.7726	3.56934	4.41095
35.94	10.2078	8.56867	8.04184	9.06128	27.1798	4.42754	4.32693
35.96	9.94918	9.33308	9.04747	8.74951	28.0603	4.77862	3.97665
35.98	10.8127	10.2961	10.1374	9.42251	30.4832	5.01268	4.27673
36	11.9895	10.65	10.128	9.09959	32.2281	4.2715	4.43342
36.02	13.2737	11.8402	10.9017	9.10555	35.0171	4.6811	4.09156
36.04	13.5185	12.4665	11.7362	8.99603	36.0579	4.13497	4.33201
36.06	13.9756	13.3939	12.5159	9.31153	37.289	4.31051	4.09156
36.08	16.0159	14.325	13.7246	9.90932	38.4719	4.2715	3.91068
36.1	17.0307	15.1404	13.477	9.63515	38.4344	4.29101	3.75918
36.12	17.5025	16.0385	14.3255	8.99978	38.7148	4.52506	4.19518
36.14	19.4885	16.722	15.0899	9.47886	37.8445	4.42754	4.44875
36.16	21.2305	17.486	16.0465	9.37099	35.9397	4.72011	4.1149
36.18	21.5088	17.9528	17.6095	9.26875	35.319	4.85664	4.07501
36.2	22.569	19.0231	19.1077	9.04434	34.6076	4.13497	4.32646
36.22	24.1353	19.0786	20.3235	10.0387	32.6628	4.93466	4.53443
36.24	23.9661	20.2413	19.8796	9.46639	31.0751	4.64209	4.57696
36.26	24.3394	21.0921	21.1737	9.5829	29.8566	4.29101	4.60279
36.28	23.4607	20.9287	22.4653	9.94332	28.7884	4.38853	4.55972
36.3	24.1233	20.9475	23.3746	9.47075	27.0701	5.24673	4.55654
36.32	24.3887	21.7892	24.2039	9.22838	26.0755	5.07119	4.43086
36.34	24.5461	21.7443	23.9457	10.1923	24.4763	4.6811	4.50334
36.36	24.5261	21.361	24.542	10.2423	23.582	4.17398	4.34632
36.38	24.542	21.3462	25.3849	9.68645	22.1323	4.252	4.49345
36.4	24.1138	20.4524	24.4273	9.7333	19.9079	4.17398	4.26491
36.42	22.756	20.1865	24.1375	10.5305	19.6056	4.36903	4.3465
36.44	22.0656	19.3689	24.5648	10.436	18.1612	4.40804	4.14538
36.46	20.495	18.6749	24.2904	9.77691	17.0674	4.77862	4.63854
36.48	20.3567	18.3195	23.7599	9.93645	17.1394	4.05695	4.69774
36.5	20.1186	18.2944	22.6093	10.4657	16.5032	4.252	4.53978
36.52	18.3376	17.7653	21.8079	10.4574	14.4499	4.58358	3.93521
36.54	17.6195	16.7349	21.4699	10.415	14.671	4.31051	3.91689
36.56	16.3314	16.3579	19.637	10.1385	15.0614	4.50556	4.25787
36.58	16.1182	14.7678	18.4674	9.77877	14.7652	4.2715	4.01144
36.6	14.8474	13.5082	18.4412	9.97564	13.7169	4.36903	3.94754
36.62	12.9825	13.4116	17.6847	10.0193	14.6415	4.46655	4.21629
36.64	12.8492	13.0454	14.6298	10.386	14.1635	4.54457	4.25852
36.66	12.3018	12.8285	14.1606	10.9485	14.7077	5.26624	4.33221
36.68	11.8788	12.4707	14.6964	11.6003	14.7466	4.89565	4.30393
36.7	11.6676	11.3278	15.4614	10.7822	13.9312	4.91516	4.30982
36.72	10.9687	11.0924	13.215	10.3409	12.6046	4.87615	4.03405
36.74	10.8129	10.6834	12.88	10.4186	13.1833	4.29101	3.7505
36.76	9.90258	10.2482	12.7354	11.7557	13.7193	4.52506	4.32628
36.78	9.38855	10.3534	12.4868	12.5222	14.1775	5.07119	4.32041
36.8	9.68428	9.99964	12.2325	11.8487	15.7209	4.97367	4.34219
36.82	9.49135	10.7098	11.9973	12.4294	16.2838	5.14921	4.34329
36.84	8.75644	10.7799	11.5452	12.008	15.5951	5.18822	4.37832
36.86	8.66338	10.0386	11.7494	12.8453	15.8457	5.5198	4.40218
36.88	9.23222	10.0232	12.3469	13.4071	17.1649	4.97367	4.22865
36.9	10.1406	10.2426	12.4838	13.8925	18.7763	5.26624	4.39516
36.92	10.1432	11.3287	11.9943	13.8021	19.3403	5.55881	4.24193
36.94	10.5442	11.7165	12.3736	15.0654	21.5813	5.24673	4.36985
36.96	11.7388	11.8285	13.1231	15.5916	21.6648	4.75912	4.32234
36.98	12.3761	12.716	13.5962	15.2964	22.9901	4.75912	4.46659
37	12.9185	12.713	13.4346	15.7872	25.0892	5.83187	4.91121
37.02	12.7701	13.6371	15.4757	16.3914	26.645	5.1102	4.58129
37.04	14.1281	14.4139	15.874	16.6853	27.4275	6.22196	4.41306
37.06	14.6148	15.7208	15.9819	16.3556	26.7745	5.32475	4.55469
37.08	14.7447	16.1868	16.2703	16.1399	28.3048	5.9684	4.72109
37.1	15.5834	15.752	16.8344	16.1847	28.7816	5.87088	4.74333
37.12	15.8728	15.9973	16.3224	16.6042	28.5342	5.42227	4.88801
37.14	15.4793	15.6661	16.4266	16.3259	28.3164	6.45602	5.34351
37.16	15.6079	15.2479	16.8808	15.3276	30.0029	5.69534	5.53688
37.18	15.2372	15.1588	15.9947	14.7077	28.4643	6.06593	5.265
37.2	13.6338	14.1542	14.7209	14.6739	27.8922	6.06593	5.29687
37.22	13.1521	12.846	14.7436	13.9024	27.2988	5.89038	5.27277
37.24	13.0285	12.4611	15.1745	14.4169	26.8724	6.16345	5.07744
37.26	12.779	11.7994	15.5027	13.3932	26.3964	6.18295	5.23581
37.28	12.0249	11.2715	14.5959	12.3664	24.0833	5.92939	5.12747
37.3	10.6732	11.4899	13.8132	12.4981	22.261	6.22196	4.6861
37.32	10.2386	11.1272	13.1781	12.4283	22.2786	5.77336	5.08655
37.34	10.0388	10.4153	12.6285	11.9367	20.0552	6.55354	5.27775
37.36	9.87237	10.1412	10.9988	13.1068	18.8045	6.70958	5.20202
37.38	9.53254	9.95964	10.1565	11.75	19.3625	6.10493	5.50094
37.4	9.69743	9.58511	11.0296	11.0594	18.6062	6.59255	5.4577
37.42	10.1344	9.31324	10.9547	11.3374	19.3026	5.36376	5.39082
37.44	10.0322	9.08395	10.9658	11.3041	17.4923	6.45602	5.61366
37.46	9.93558	9.04597	10.6573	11.0288	16.5972	6.08543	5.61574
37.48	9.84224	9.1017	10.4008	10.8103	16.8206	5.79286	4.86425
37.5	9.72097	9.4799	9.93868	11.4435	16.9583	6.14394	5.06445
37.52	9.9009	9.84419	9.79236	11.9996	17.5405	6.04642	5.44688
37.54	9.80151	9.87937	10.024	11.1548	17.9413	5.65633	5.30331
37.56	10.5852	9.77235	10.4872	11.356	17.6722	6.378	4.93392
37.58	11.1131	9.26927	10.647	10.9171	17.2439	5.57831	4.4823
37.6	10.6694	10.3292	11.0202	10.3626	16.7367	5.18822	5.09464
37.62	10.9843	10.6538	10.9326	10.5495	17.0663	5.40277	5.10023
37.64	11.4983	10.4273	10.9856	11.1991	16.4735	5.12971	5.47582
37.66	11.7137	10.5108	11.3454	11.2005	16.1989	5.81237	5.87715
37.68	11.3024	11.206	10.9711	10.7349	17.0193	5.89038	4.98572
37.7	11.4749	10.7357	11.3025	10.5075	16.8668	6.61205	4.94518
37.72	12.2784	11.1579	11.5373	11.2926	16.8443	6.92413	5.65295
37.74	12.2625	12.1148	11.9878	11.4096	16.4831	5.57831	6.02915
37.76	12.6739	12.2248	12.653	10.6712	16.3065	6.24147	5.46845
37.78	12.7339	11.7292	12.3535	11.0715	16.9127	5.9489	5.3524
37.8	12.754	12.0081	12.305	10.164	17.8221	6.29998	5.17267
37.82	13.4602	12.1409	12.5304	10.49	19.0585	5.61732	4.87404
37.84	13.1008	12.1288	12.7017	11.485	19.4688	6.35849	5.67112
37.86	12.6523	12.0142	12.1753	10.932	18.4766	6.53404	5.56699
37.88	12.6746	12.3375	12.3134	10.7593	18.325	6.00741	5.64892
37.9	12.7918	12.4955	11.9736	10.7765	17.8002	6.72908	6.17623
37.92	13.4893	12.9892	12.7006	11.3292	16.1669	7.47026	5.80832
37.94	12.6961	12.1729	12.0466	11.9422	14.9783	6.10493	5.64386
37.96	12.1535	12.0267	12.3289	12.0627	15.7233	7.31422	6.14351
37.98	12.0419	11.2801	11.925	11.804	15.3523	6.45602	6.3737
38	11.6777	11.0141	12.0635	11.9423	16.1659	6.47552	6.20906
38.02	12.2905	10.9136	12.7413	12.1233	14.544	6.14394	6.02759
38.04	10.8823	10.8295	12.3355	12.4443	13.5443	6.10493	5.73126
38.06	10.5527	9.95637	11.481	12.4654	13.564	6.49503	5.60528
38.08	10.0431	9.47583	11.4076	11.0789	12.81	6.8266	5.78732
38.1	8.67885	9.1715	11.4013	11.4603	13.098	6.41701	6.0274
38.12	8.14439	9.00871	11.1373	11.6025	12.67	6.49503	5.70878
38.14	8.30721	8.95484	10.3454	10.7508	12.7354	7.72382	5.77762
38.16	8.59179	8.27334	11.1803	11.0373	11.9222	6.7876	6.51756
38.18	7.95675	8.10163	10.436	11.0839	12.3332	7.25571	6.69716
38.2	6.96979	7.53638	9.74345	10.2498	13.1474	7.06066	6.59933
38.22	6.65087	7.00863	9.36148	10.311	13.3803	7.2167	6.9916
38.24	6.21572	7.1523	8.85576	10.518	13.3671	7.52877	7.47617
38.26	6.62433	6.94377	8.76415	10.6735	12.7457	8.28945	7.28005
38.28	6.40256	6.65077	8.55846	10.6281	12.3347	8.79657	7.44551
38.3	5.92532	6.54901	8.90318	10.7468	13.5009	8.504	7.58648
38.32	5.86412	6.96742	8.61018	10.9329	13.7706	9.49873	7.84422
38.34	6.33821	6.53154	8.05356	10.1607	12.4652	10.0449	8.99264
38.36	6.27897	6.37498	7.85439	10.7642	11.641	10.9811	9.97167
38.38	6.25105	6.64974	7.74476	10.3289	12.1295	12.0148	10.3557
38.4	6.56143	6.89104	7.41966	10.4649	13.415	12.3854	10.6907
38.42	6.44823	6.51964	7.89592	10.6251	13.5211	12.8925	11.1481
38.44	5.6657	6.34105	8.04532	10.9812	13.4461	15.3891	11.857
38.46	5.76144	6.35316	7.54204	10.5412	13.1019	15.9352	12.8992
38.48	5.60252	6.94001	7.2677	10.3898	13.6061	16.7154	14.6261
38.5	6.0109	6.71448	7.81445	10.894	13.9717	19.1925	15.9702
38.52	5.54565	5.92724	7.79352	11.3	13.7431	20.3238	16.7646
38.54	5.67951	6.04332	7.42489	11.0458	13.4882	22.7423	18.7563
38.56	5.79325	5.81726	7.4588	11.0407	12.8	21.9817	19.7955
38.58	5.78362	5.92138	7.38067	11.1657	13.8017	24.3027	20.9593
38.6	6.20832	6.37235	6.81587	11.093	14.7127	23.5225	22.2025
38.62	6.00667	6.67013	6.90056	9.73462	14.3451	25.3169	22.0028
38.64	5.43999	6.23598	7.53507	10.1499	14.7711	22.4498	22.4885
38.66	5.85357	5.79997	7.16482	9.46742	14.0926	22.6838	22.0456
38.68	5.89917	6.33975	7.19527	10.4298	14.7212	20.9479	21.1471
38.7	6.01526	6.66725	7.1985	10.6728	15.4019	20.1287	20.9455
38.72	6.10554	5.85799	6.62857	11.3899	15.2927	18.5684	18.8204
38.74	5.95588	5.90877	6.90875	11.2027	16.2492	16.0718	16.7741
38.76	5.35505	6.15379	6.98148	10.3514	16.2842	12.8535	15.4772
38.78	5.51912	6.99651	7.13714	9.79915	16.391	12.8535	14.0423
38.8	5.8339	6.60772	7.69294	10.3458	16.9595	12.717	13.098
38.82	6.2347	6.58484	8.31255	10.4583	18.1493	11.4102	11.8201
38.84	6.81132	6.76283	8.00093	10.7654	19.3152	10.8445	10.9666
38.86	7.12667	7.23174	7.47871	10.7912	19.907	11.1371	10.8494
38.88	7.45842	7.94737	7.57114	10.5587	21.2282	9.81081	10.4895
38.9	8.05095	7.89262	8.31901	11.8641	24.2967	10.3764	9.33514
38.92	8.02266	7.78477	8.54495	12.1146	23.8748	9.3817	8.81291
38.94	7.88349	8.44899	8.45479	11.5535	23.3619	10.1229	8.89889
38.96	10.0041	9.03582	8.93592	11.3486	24.5343	9.14765	8.83195
38.98	10.0583	10.3361	9.2119	10.8419	24.641	9.30369	8.56411
39	10.3083	10.4896	9.03236	10.4516	22.5706	9.05013	8.21848
39.02	11.3021	10.678	9.37705	10.5574	22.2069	8.66004	8.17875
39.04	11.4451	10.8507	9.61265	11.1311	21.4289	7.76282	8.06344
39.06	10.9377	11.675	10.548	10.6282	19.3322	8.71855	7.85152
39.08	11.0264	11.0969	10.7275	10.6507	19.3684	8.54301	7.62105
39.1	10.8846	10.8011	10.8173	10.559	17.2946	8.38697	7.56688
39.12	10.6666	10.4531	11.441	9.90102	16.5923	7.84084	7.3222
39.14	10.3186	10.5393	12.0938	9.75041	16.4315	8.11391	6.99614
39.16	10.2326	9.78375	12.2655	9.70167	15.9101	7.04115	6.84692
39.18	9.03192	9.72604	11.8087	8.88064	16.1551	6.92413	7.19855
39.2	8.46934	9.36846	11.5	7.82687	15.0769	7.52877	6.34379
39.22	8.09658	8.31406	10.8265	8.11389	14.6203	7.99688	5.8883
39.24	7.78726	8.04232	10.4046	8.1701	15.1791	7.08016	6.29083
39.26	7.473	7.3934	10.1843	7.77994	13.8813	7.68481	6.42431
39.28	6.69528	6.34394	8.47615	7.88102	12.3229	7.08016	6.43308
39.3	5.546	6.22798	8.44042	7.98164	12.6865	7.17769	6.01206
39.32	5.53646	6.19195	8.07797	8.09951	13.1901	7.00215	6.25142
39.34	5.388	5.48751	7.69427	8.11205	13.213	7.43125	6.21631
39.36	5.26735	5.23161	7.77117	7.07969	12.4554	6.61205	6.42908
39.38	5.21071	5.20993	7.19308	7.33003	12.2942	6.3975	6.64663
39.4	5.01642	5.01043	6.03525	6.40359	12.3339	6.76809	6.46245
39.42	4.71792	4.90155	6.06922	6.57016	12.5667	7.41174	6.37915
39.44	4.26395	4.33791	6.62517	6.94799	12.6302	6.65106	6.65614
39.46	4.47656	4.35218	6.15953	6.73257	11.9561	7.2362	6.7929
39.48	4.45944	4.68805	5.82014	7.40531	11.3817	7.08016	6.93122
39.5	4.54889	4.64983	5.4384	7.32821	11.8729	8.17242	6.97429
39.52	5.02978	4.89861	5.0117	6.54977	11.5363	7.78233	7.12296
39.54	4.21701	4.95574	5.11447	6.28262	12.1523	8.17242	7.32428
39.56	3.57263	4.72497	5.79567	6.74245	12.273	8.28945	6.46685
39.58	4.14542	4.6308	6.06846	6.79437	11.6553	7.95787	6.21836
39.6	4.65645	4.65237	6.37367	6.95601	11.5264	7.37273	6.84856
39.62	4.97576	5.07572	6.05446	6.71512	11.4515	7.41174	7.51799
39.64	4.95106	4.67112	5.46581	6.54422	11.1044	7.33372	7.49466
39.66	4.9953	4.78733	5.42762	6.70431	11.7762	8.28945	7.09661
39.68	5.38249	4.82829	5.55415	6.93342	10.7951	7.43125	7.31221
39.7	4.76621	5.17577	5.53455	6.61699	11.0401	6.59255	6.94801
39.72	4.47252	5.22981	5.86861	6.65685	11.0512	6.8266	6.70506
39.74	5.00452	5.41484	6.03112	6.73408	10.7914	6.41701	6.5373
39.76	5.29181	5.18585	6.07145	6.91437	10.9865	5.40277	5.91896
39.78	5.29813	5.06043	5.78633	6.59468	11.2422	5.90989	5.76411
39.8	5.05467	5.41429	5.80717	6.3838	10.9686	5.0907	5.57525
39.82	5.71475	5.71189	6.4233	6.6903	10.7605	5.18822	4.63187
39.84	5.99967	5.54977	6.28798	6.74359	11.0425	5.42227	4.9458
39.86	6.7848	5.86589	5.62789	6.71146	11.1453	4.64209	5.26939
39.88	6.07959	5.57748	6.03446	6.43915	10.4122	4.09596	4.96975
39.9	5.68419	5.40605	6.82024	6.55259	9.96686	4.31051	4.46234
39.92	6.28197	6.053	7.42008	6.10713	10.7995	4.85664	4.2265
39.94	6.30469	6.52842	7.59985	6.81018	11.4025	4.42754	3.91808
39.96	6.94399	6.86548	7.8766	7.31122	11.7763	4.62259	4.19843
39.98	7.39596	7.46255	8.00988	6.85141	10.2732	4.09596	4.31537
40	7.54966	7.57362	7.93932	6.89538	11.0573	4.46655	4.08498
40.02	7.99127	7.29489	8.13875	7.17883	12.0488	4.03745	4.09043
40.04	7.42275	7.31209	7.69218	6.92144	11.9291	4.03745	3.66638
40.06	7.72526	7.78542	7.15165	6.84297	11.4085	4.29101	3.49854
40.08	9.02534	7.84716	7.97938	6.98	11.1442	3.78389	3.53517
40.1	9.60794	8.12078	8.18894	6.92707	11.5978	3.58884	3.37231
40.12	9.53922	7.96561	8.18456	6.76536	11.6611	3.43281	3.35414
40.14	9.22211	8.4952	8.18327	7.11441	12.5795	4.05695	3.57479
40.16	9.85864	8.69894	9.29532	7.14969	12.0636	4.23249	3.18207
40.18	9.87157	9.04692	10.2241	6.84231	11.9964	3.10123	3.25403
40.2	10.0219	9.75812	9.66422	7.42086	12.3177	3.53033	3.25274
40.22	10.7711	10.0676	9.74729	7.08557	12.9512	3.45231	3.19765
40.24	11.1803	10.1951	9.78027	7.36862	12.1887	3.56934	3.08804
40.26	11.1064	10.4827	10.2079	6.98384	12.1786	4.34952	3.37516
40.28	11.4404	10.8042	11.1565	6.53853	12.6208	3.43281	3.22675
40.3	12.2072	10.7404	10.9001	7.86071	12.7465	3.43281	3.00371
40.32	11.3579	11.0585	11.1196	7.62944	13.0524	3.3938	3.28779
40.34	11.1979	11.6898	11.9974	7.40174	12.1337	2.71114	2.99874
40.36	11.8409	11.4846	11.7961	7.07231	12.1285	3.45231	3.18384
40.38	12.997	11.354	12.4245	7.46151	12.001	3.12073	3.5118
40.4	13.0821	11.8536	12.8499	7.98982	11.8333	3.21826	3.37067
40.42	12.138	11.8521	12.9171	6.81309	11.6287	3.51083	3.04857
40.44	11.8216	10.9662	12.9575	6.79443	11.6843	3.70587	3.28131
40.46	11.95	10.9834	12.843	7.15769	11.8763	2.78916	3.1811
40.48	12.2641	11.361	12.2221	7.15242	11.6346	3.19875	2.93345
40.5	11.5757	11.1049	11.7035	7.22082	11.491	2.5356	3.1898
40.52	11.2636	10.8041	11.266	6.86259	12.4513	3.74488	3.08396
40.54	11.2116	10.5047	11.806	6.58576	12.3171	3.78389	2.80581
40.56	10.9234	10.2904	12.1741	7.11712	11.0983	3.45231	3.09174
40.58	10.2643	9.59528	11.263	6.77332	11.1636	3.37429	3.13655
40.6	9.94923	9.41115	10.7535	6.8209	10.5158	3.60835	3.1193
40.62	9.65296	9.39891	10.46	6.81582	10.5486	3.33528	3.07936
40.64	8.55261	8.9598	10.3345	6.61302	11.4272	3.37429	2.94543
40.66	8.32565	8.55402	9.4888	6.04453	12.3001	3.00371	2.56292
40.68	9.03228	7.80466	9.49103	6.24134	12.2701	3.08172	2.65622
40.7	8.94008	7.95865	8.9471	6.83796	12.0127	3.51083	2.96872
40.72	8.19338	7.84385	9.14355	6.56899	11.5184	3.43281	3.31317
40.74	7.86048	7.57036	8.56798	6.47474	11.9663	3.14024	2.91204
40.76	7.96063	7.58576	8.20186	6.24691	11.4763	3.49132	3.16146
40.78	7.26142	7.29008	7.98579	5.98938	11.7346	3.33528	3.40661
40.8	6.52888	6.51255	8.15888	6.2951	12.4846	2.88668	3.03698
40.82	6.43455	6.46491	8.24868	6.59249	11.6197	3.33528	2.73094
40.84	6.90712	6.69887	7.72309	6.52399	10.7951	2.75015	2.83723
40.86	6.1173	6.49636	7.69512	6.41831	11.2873	3.29627	2.79404
40.88	6.58576	6.6192	7.28041	5.95667	12.1692	2.9842	2.84016
40.9	6.77614	6.35326	7.45016	5.93306	11.4693	3.27677	3.09184
40.92	6.27166	6.2582	6.88817	5.81503	10.8457	3.4133	2.84342
40.94	6.67817	5.97176	6.87776	5.23874	10.4322	3.90092	3.09475
40.96	6.52928	5.88172	7.59561	5.56786	10.7513	3.60835	3.14609
40.98	5.90308	5.93095	7.06334	5.55445	11.0832	3.54983	3.40158
41	6.06991	5.7869	6.69165	5.81971	9.68992	3.74488	3.22055
41.02	6.30517	4.83987	7.34539	5.7829	8.91519	4.13497	3.28686
41.04	6.09742	5.00607	6.87351	5.77889	8.8319	3.51083	3.58338
41.06	5.97253	5.03396	6.90262	5.31391	8.57141	3.99844	3.60917
41.08	5.74715	5.66147	6.46301	5.23071	8.3897	4.29101	3.34498
41.1	5.82508	5.82322	6.33241	5.47419	8.6249	3.78389	3.45462
41.12	6.17753	5.31787	6.14142	5.54701	8.89304	3.88141	3.50607
41.14	6.75608	4.77573	6.06806	4.91323	8.70318	4.44705	3.67338
41.16	6.61303	5.0879	6.02095	5.96769	9.10385	5.20772	4.09564
41.18	6.55922	4.94828	6.20526	5.92695	7.53225	4.34952	3.91708
41.2	6.53726	5.29591	6.23192	5.76036	7.398	4.52506	3.8545
41.22	6.1387	5.03697	5.85114	5.09472	8.3545	4.23249	3.80738
41.24	6.60802	5.17346	5.35482	5.38258	8.4472	4.75912	4.45501
41.26	7.13003	5.3853	5.71558	5.74543	8.02348	4.62259	4.71683
41.28	6.84663	5.35523	5.51668	5.28599	8.48983	5.01268	4.2426
41.3	6.3969	5.86475	5.63574	5.45091	8.86345	4.44705	4.62804
41.32	7.16415	5.1967	5.84469	6.17447	9.09795	5.5198	4.74923
41.34	7.23237	5.37605	5.52261	5.68659	9.00922	5.36376	4.95744
41.36	7.3554	6.02608	6.0955	5.07289	8.73329	6.26097	4.86645
41.38	7.2986	5.87114	7.03713	5.13698	8.61732	5.87088	4.91068
41.4	7.34014	6.10526	7.24299	5.44369	9.91899	5.1102	5.37535
41.42	7.51835	6.6648	6.58126	5.51185	9.60948	6.00741	5.37671
41.44	8.43472	6.80974	7.66177	6.1373	9.51241	6.04642	5.33337
41.46	8.47979	7.32844	7.37236	7.15996	11.5439	5.87088	5.52265
41.48	8.67415	8.06396	7.26011	6.92745	13.7212	5.50029	5.17832
41.5	9.2886	8.26262	7.22587	6.6944	12.2889	6.04642	5.40061
41.52	10.0081	8.76218	7.15514	7.08796	13.6412	5.46128	5.21714
41.54	10.7491	9.26155	7.28854	7.22137	15.6661	6.67057	5.31314
41.56	10.9222	9.71114	7.62899	8.04054	15.4688	6.59255	5.31915
41.58	11.0675	9.83568	7.45402	9.35867	16.0673	6.51453	5.70042
41.6	11.9211	10.0129	8.46986	9.13401	15.622	6.10493	5.5056
41.62	12.3108	10.5102	9.72433	9.35569	16.4257	6.12444	5.26876
41.64	12.0733	11.3872	9.73088	10.0441	18.0289	6.67057	5.60299
41.66	12.5186	11.1355	9.66834	10.1851	19.5712	5.12971	5.70518
41.68	12.0391	10.786	10.0389	10.4396	18.6752	5.71484	5.63882
41.7	11.9225	10.5991	10.0661	9.7142	17.9871	6.57304	5.34304
41.72	10.9683	10.2349	10.8885	10.2116	17.7023	5.61732	5.18099
41.74	9.94614	10.4045	11.6254	9.80251	15.9744	5.73435	5.70125
41.76	9.57078	10.1425	11.4748	9.5633	15.893	6.29998	5.57909
41.78	8.74044	9.61251	11.4182	9.47741	14.0953	5.81237	5.61204
41.8	8.57484	9.14285	11.6167	9.4473	12.8009	6.18295	5.57131
41.82	8.1869	8.37697	11.1935	9.45655	14.3857	6.43651	5.67686
41.84	8.03241	7.28498	10.7919	9.82627	12.5158	5.67583	6.01569
41.86	7.03017	6.87566	11.1455	8.79073	11.0842	6.31949	5.9028
41.88	6.37591	7.15323	11.0517	8.04695	10.8906	7.27521	5.66801
41.9	6.64492	6.86714	9.8479	8.16053	9.4466	6.26097	5.58929
41.92	6.52884	6.69043	9.1687	8.17021	8.78441	6.22196	5.8977
41.94	5.89902	6.28078	8.75048	8.07982	9.33931	5.90989	5.96891
41.96	6.23574	6.20584	8.48964	7.22273	9.31934	6.12444	5.46598
41.98	5.63573	5.90575	8.66813	6.33101	8.13313	6.04642	5.52144
42	5.40657	6.31924	8.86234	6.87188	8.22911	5.83187	5.57922
42.02	6.10612	5.85153	8.08668	7.16658	8.7497	5.63682	5.23125
42.04	5.98214	5.71396	7.35053	7.61031	8.70148	6.92413	5.02133
42.06	5.53326	5.95824	7.28048	7.52852	8.22476	4.95416	5.08904
42.08	5.31054	5.44982	6.94774	6.78828	7.72138	5.34426	4.88545
42.1	5.44539	5.10904	7.15653	6.94565	7.29356	5.28574	4.95125
42.12	5.70197	5.34554	6.77996	6.48381	7.20068	5.55881	4.96574
42.14	6.20018	5.01568	6.25085	6.47622	6.98363	4.64209	5.00685
42.16	6.10212	4.86168	6.17135	5.94222	7.40697	5.03218	4.76507
42.18	5.46147	5.14776	6.15175	5.94381	7.02936	4.75912	4.36452
42.2	5.42663	5.41376	6.44412	6.43531	6.24269	6.18295	4.5383
42.22	5.51914	5.32116	6.22315	6.13138	6.16626	4.52506	4.58972
42.24	5.22154	5.44868	6.19655	5.28166	6.59361	4.79813	4.45455
42.26	5.09351	5.05446	6.08266	5.63211	6.44372	5.63682	4.96212
42.28	5.29426	4.97655	5.60153	6.20944	6.16055	6.10493	5.16164
42.3	5.17678	4.79883	5.53364	5.69649	6.37206	4.03745	5.12322
42.32	4.97279	4.91264	5.75392	5.5894	6.66746	4.79813	4.71502
42.34	4.82004	4.66716	5.77816	5.41437	6.79215	4.77862	4.74632
42.36	4.21449	4.59735	5.86661	5.37375	7.1005	5.59782	5.15149
42.38	4.42063	4.33605	5.80358	5.39115	6.96902	5.5393	4.77531
42.4	4.80383	4.28855	5.59421	5.85899	6.90008	5.85138	4.73636
42.42	4.36134	4.32092	5.58858	6.4782	7.28358	5.79286	4.81611
42.44	3.92047	4.13415	5.27757	5.54635	7.84482	5.12971	4.93013
42.46	4.30176	4.23171	5.15971	5.45527	7.97636	5.1102	5.07656
42.48	4.43268	4.19581	5.27102	5.56948	8.62955	5.30525	4.38205
42.5	4.53524	4.35617	5.37931	5.44094	9.3068	4.56407	4.53076
42.52	4.0391	4.92368	5.01908	5.56891	9.43836	4.6616	4.86519
42.54	4.00377	5.56298	5.15554	6.04358	10.6317	5.22723	4.56704
42.56	4.03055	4.96136	5.58562	6.27988	11.437	4.252	4.3262
42.58	4.67042	4.56065	5.59919	6.05755	11.8136	4.83714	3.90122
42.6	4.98322	4.85524	5.80364	6.25742	12.1536	4.99317	3.68685
42.62	4.98117	5.57694	5.77135	6.87429	13.4835	5.12971	4.1724
42.64	5.56127	5.74545	5.88199	7.55476	14.8189	4.52506	4.27743
42.66	6.28961	6.21348	6.04188	7.38993	14.2101	4.81763	4.11577
42.68	6.69016	6.35696	7.03932	7.45705	14.7442	5.0907	4.2168
42.7	6.35649	6.67088	7.61894	7.20128	14.0316	4.52506	4.82691
42.72	6.73942	6.79956	7.65298	7.06303	12.8826	5.1102	4.93964
42.74	6.92546	6.88585	7.5348	6.38405	11.3432	4.79813	4.55007
42.76	6.84707	5.98926	7.10137	6.38029	9.49785	5.44178	4.41006
42.78	6.36852	5.86391	7.36086	6.61479	9.70691	5.20772	4.48713
42.8	5.52742	6.09687	6.87165	6.35411	9.55379	5.24673	4.70476
42.82	5.34319	5.92314	6.15583	6.41204	8.53819	5.73435	5.37494
42.84	5.15441	5.85013	6.1451	6.76232	7.36071	6.00741	5.82378
42.86	4.80842	5.21133	5.76265	5.97855	6.70543	7.50926	5.64574
42.88	3.94022	4.74377	5.75323	5.2015	7.33715	6.7876	5.96632
42.9	3.63135	4.37541	5.34526	5.39122	6.64572	7.13868	6.10575
42.92	3.71771	4.31525	5.3836	5.43082	6.18187	7.11917	6.48193
42.94	3.46561	3.99142	4.48461	5.08472	6.46735	8.58202	6.39381
42.96	2.6894	3.41257	4.2737	4.31323	6.07991	7.74332	7.39996
42.98	2.32845	3.4856	4.65038	4.76561	5.29657	8.77706	7.56337
43	2.2386	3.14083	4.43566	4.73123	5.30749	9.69378	7.53106
43.02	2.35419	2.9641	3.6489	3.88689	5.68702	9.83031	8.62143
43.04	2.41937	2.86913	3.25567	4.22622	5.59751	10.0449	8.68084
43.06	1.81654	2.59846	3.05794	4.46795	5.45613	10.5715	8.61753
43.08	1.77307	2.09159	2.9651	4.16033	5.76167	10.0254	8.81329
43.1	1.89448	2.1531	2.55867	4.49078	4.89363	8.97211	8.85851
43.12	1.79479	2.48719	1.94768	4.13615	3.97774	9.10864	8.18603
43.14	2.03806	2.14742	2.43637	3.65082	4.24013	8.42598	7.82807
43.16	2.55626	2.08181	2.60432	3.75608	4.02832	8.11391	7.92921
43.18	2.32244	2.01875	2.36093	3.56334	3.46373	6.59255	8.0364
43.2	1.52341	1.84906	2.26325	3.74241	4.15494	6.45602	7.25758
43.22	1.35356	1.61378	2.3383	3.42233	4.44616	5.83187	6.54175
43.24	1.29396	1.57282	2.57975	3.34297	4.62298	5.9489	6.05252
43.26	1.4815	1.78413	2.28035	3.31285	4.3259	4.95416	5.38077
43.28	1.48781	1.89383	2.11215	3.23514	4.57391	5.26624	5.60077
43.3	1.37405	1.8647	1.66286	3.18756	3.69988	4.36903	4.92207
43.32	1.26258	1.82305	1.52686	3.21772	4.14181	3.72538	4.50581
43.34	1.34684	1.98793	1.93834	3.07414	4.68761	3.8229	4.01705
43.36	1.47062	1.72639	1.73621	2.88386	3.76413	3.78389	3.91513
43.38	1.26993	1.3433	2.04176	3.24938	2.96887	3.4133	3.87875
43.4	1.15856	1.38551	2.36633	3.4595	2.81723	3.25727	3.39371
43.42	1.2454	1.57109	1.82083	3.28683	2.8442	2.9842	3.40749
43.44	1.09724	1.81321	1.44406	3.02757	2.75736	3.14024	3.37341
43.46	0.82916	1.80854	1.63545	2.93762	3.346	3.62785	2.87348
43.48	0.63235	1.18887	1.65363	3.08486	2.94046	3.3938	2.70996
43.5	0.94532	1.83753	1.23495	2.69104	2.44475	3.02321	3.06587
43.52	1.31838	1.85297	1.49669	2.63354	3.09005	3.14024	2.91517
43.54	1.11207	1.33554	1.97904	2.74919	3.18557	3.15974	2.75443
43.56	1.22014	1.26338	1.4351	2.94434	2.52831	2.73064	2.47769
43.58	1.385	1.68665	1.46174	2.74636	2.11554	2.06749	2.55984
43.6	1.43768	1.798	1.76475	2.44208	2.68408	3.29627	2.86639
43.62	1.38313	1.15948	1.21774	2.41054	3.37215	2.26253	2.62813
43.64	1.16666	1.14627	1.0291	2.69439	3.08915	3.02321	2.10532
43.66	0.99042	1.11894	1.28088	3.12562	3.23839	2.90618	2.42833
43.68	0.81418	0.87946	1.28413	3.27223	3.3856	2.76965	2.50901
43.7	0.58613	1.17264	1.50985	3.15875	2.75376	2.36005	2.57116
43.72	0.54551	1.70077	1.6981	2.75438	2.47993	2.43807	2.66679
43.74	0.78173	1.26537	1.68151	2.74199	2.68205	3.06222	2.5149
43.76	0.88159	1.04261	1.56051	2.53622	2.10316	2.82816	2.81817
43.78	1.21438	1.31259	1.22713	2.65754	2.82157	3.10123	2.59049
43.8	1.29689	1.37292	1.30767	2.68449	3.38114	2.59411	2.5158
43.82	1.13118	1.34662	1.40713	2.91257	2.63453	3.53033	2.62463
43.84	1.33385	1.43727	1.48617	2.47805	3.22781	2.69163	2.5874
43.86	1.39568	1.19844	1.34931	2.23804	2.75434	2.30154	2.48941
43.88	1.23374	1.18278	1.12932	2.03533	2.25764	3.21826	2.80282
43.9	0.83924	1.44695	1.54876	2.32657	2.89073	2.9842	2.99997
43.92	1.17548	1.5788	1.54894	2.73256	3.27466	3.8229	2.51672
43.94	1.33683	1.60101	1.69917	3.26929	3.35057	3.12073	2.4499
43.96	1.43917	1.36055	1.32598	3.0779	2.81826	2.9647	2.69721
43.98	1.0305	1.23909	1.42618	2.4998	2.45265	2.65262	2.55722
44	1.23672	1.3387	1.86292	2.30757	2.33297	3.08172	2.93347
44.02	1.1383	1.58438	1.93722	1.98353	2.56073	3.12073	2.86544
44.04	1.26126	1.43331	1.74155	1.39251	2.81707	2.94519	2.61722
44.06	1.35036	1.52053	1.21484	1.68882	2.86204	3.56934	2.9532
44.08	1.18423	1.80905	1.6093	2.62314	3.2492	3.3938	3.14266
44.1	0.80557	1.59616	1.57236	2.43797	3.06976	2.86717	2.96278
44.12	0.8845	1.46643	1.41088	2.48045	2.82872	3.37429	2.76663
44.14	1.32868	1.33809	1.474	2.62539	3.35113	2.73064	2.72493
44.16	1.21816	1.12491	1.43596	2.3369	3.44939	2.9647	2.54657
44.18	1.34893	1.38386	1.46826	2.42697	2.8983	3.17925	2.80724
44.2	1.39563	1.58255	1.68254	2.39912	2.83198	3.43281	3.052
44.22	1.19098	1.31292	1.70678	2.57658	2.52749	2.36005	2.71077
44.24	1.34125	1.46734	1.50944	2.1744	2.62084	3.12073	2.8814
44.26	1.38531	1.26848	1.11106	1.99933	2.48593	3.17925	2.98817
44.28	1.61341	1.24276	1.25466	2.36986	2.69667	3.25727	2.95414
44.3	1.62908	1.38508	1.61973	2.25464	2.62703	2.73064	2.99479
44.32	1.26176	1.69101	1.46012	2.17327	3.10703	2.80866	2.72451
44.34	1.44678	1.52303	1.59419	1.99028	3.97731	2.84767	2.7958
44.36	1.46942	1.61441	1.97374	2.31709	3.55172	3.10123	3.21787
44.38	0.98986	1.50078	1.70722	2.50352	2.80202	3.43281	3.02812
44.4	0.91749	1.55693	1.49358	2.65398	2.56378	3.21826	2.62174
44.42	1.50445	1.6566	1.73065	2.21448	2.70336	2.73064	2.61574
44.44	1.23585	1.504	1.81869	1.88173	2.76691	2.88668	2.3453
44.46	1.20903	1.68667	1.26581	2.34842	2.3119	3.14024	2.28936
44.48	1.40747	1.36756	1.42078	2.07904	1.71008	2.37956	2.31564
44.5	1.05498	1.34859	1.63405	1.74227	1.89216	3.08172	2.43094
44.52	0.95376	1.62964	1.30944	1.7683	3.07457	2.90618	2.33544
44.54	0.94474	1.57245	1.44507	1.9391	2.90633	2.61361	2.52011
44.56	0.92313	1.42841	1.46939	1.92366	2.57769	2.43807	2.64154
44.58	1.27116	1.49662	1.45947	1.75215	2.40241	2.18451	2.23611
44.6	1.43822	1.43202	1.66894	1.69644	2.46658	2.59411	1.96997
44.62	1.34996	1.30269	1.82215	1.97499	2.96277	2.51609	2.01908
44.64	1.32841	1.30726	1.6206	1.76812	2.99036	2.28204	2.02605
44.66	1.25689	1.43943	1.6617	1.72671	2.96283	2.49659	2.20402
44.68	0.92252	1.32565	1.42221	2.01312	3.08875	1.96996	2.20972
44.7	1.23345	1.41376	1.42346	2.54567	3.3063	2.41857	2.22772
44.72	1.66625	1.49609	1.45374	2.2527	3.33932	2.45758	2.33113
44.74	1.35435	1.43263	2.12181	2.13398	2.99022	2.1455	2.16803
44.76	1.34606	1.65686	1.68268	2.38647	3.56892	1.91145	2.07362
44.78	1.24321	1.789	1.61902	1.99339	3.91662	2.1065	1.87534
44.8	1.05551	1.68977	1.64983	2.4778	3.37155	2.34055	1.95888
44.82	1.25414	1.74494	1.92547	2.22205	4.12562	2.18451	1.83535
44.84	1.54517	1.7643	1.97311	2.11748	4.34789	1.77492	1.69088
44.86	1.61772	1.43984	2.01315	2.53007	4.58869	1.42383	1.61019
44.88	1.49615	1.63125	1.92267	2.34073	4.68083	1.79442	1.72956
44.9	1.57914	1.88794	1.95801	1.8446	4.05977	1.96996	1.38134
44.92	1.75306	1.76103	2.3252	1.69083	4.03523	1.40433	1.71467
44.94	1.67212	1.72646	1.48735	1.59041	4.17875	2.18451	1.91994
44.96	1.82511	2.32111	1.20897	1.88822	3.73633	1.42383	2.0011
44.98	2.57174	2.53752	2.09597	2.51777	3.68736	2.16501	2.0669
45	2.26724	2.36206	2.48048	2.19641	3.49989	2.00897	1.52076
45.02	2.16252	2.31911	2.3994	2.23762	2.9047	1.73591	1.30823
45.04	2.11559	2.00974	2.10867	2.2872	3.62252	1.42383	1.82286
45.06	2.07582	2.53473	2.4615	1.95633	4.02167	1.09226	1.726
45.08	2.02754	2.65885	2.69669	2.17821	4.1007	1.63839	1.52389
45.1	2.49528	2.66656	3.13474	2.05524	3.90815	1.59938	1.70927
45.12	2.58767	2.55436	2.38165	1.69986	4.3183	1.77492	1.65985
45.14	2.8348	2.58248	1.80263	2.09205	5.02361	1.56037	1.59034
45.16	2.40004	2.64725	2.28132	2.74637	5.39851	1.05325	1.4781
45.18	2.67652	2.39079	2.77319	2.49034	4.93387	1.11176	1.35302
45.2	2.27414	2.61872	3.1164	2.31361	4.50814	1.09226	1.19746
45.22	2.66732	2.58359	3.32643	2.046	4.60679	1.67739	1.29197
45.24	3.23748	2.40569	3.30286	2.23825	4.06903	1.59938	1.52006
45.26	2.90702	2.43723	2.62263	2.78314	3.95998	1.44334	1.3163
45.28	2.37885	2.32053	2.77193	2.13931	3.86838	1.61888	1.40021
45.3	2.08523	2.68565	2.81252	2.31062	4.23905	0.64365	1.60295
45.32	2.251	2.9373	2.83355	2.1716	4.57472	1.40433	1.62286
45.34	2.26565	2.61986	3.05363	2.32672	4.34638	1.03374	1.5432
45.36	2.31503	2.61668	2.87472	2.61774	3.88938	1.09226	1.28984
45.38	1.92946	2.14184	2.95752	2.3211	3.85292	1.56037	1.35578
45.4	1.84036	1.89236	2.40435	1.62753	3.42982	1.24829	1.22774
45.42	2.03567	1.88281	2.31872	1.36165	3.3981	1.22879	1.23005
45.44	1.80777	1.50092	2.54195	1.63601	3.30075	1.77492	1.33783
45.46	1.59672	1.25049	2.14852	1.73584	3.05459	1.24829	1.31975
45.48	1.9541	1.88543	2.13951	1.61693	3.17393	1.03374	1.35977
45.5	1.41298	2.19385	2.21857	1.78958	2.99812	1.36532	1.37334
45.52	0.96228	1.70099	1.5	1.85985	2.77031	1.15077	1.2302
45.54	1.05783	1.26414	1.23186	1.74401	3.422	1.18978	1.12822
45.56	1.15026	1.19398	1.25431	1.73189	3.7306	0.79969	1.05944
45.58	1.3401	1.22831	1.18625	1.327	2.94008	1.40433	1.17451
45.6	1.34366	1.11146	1.51049	1.45994	2.86087	1.67739	1.06456
45.62	0.73683	1.362	1.32223	1.52519	2.70541	1.46284	1.16653
45.64	0.70312	1.09278	1.3464	1.85747	2.01947	1.36532	0.82451
45.66	0.69275	0.95314	1.34353	1.75841	2.09149	1.11176	0.80806
45.68	0.62278	1.06589	1.05554	1.49789	1.90865	1.11176	1.06367
45.7	0.71493	0.89379	0.88011	1.27068	2.17983	0.8582	1.12703
45.72	0.88322	1.04184	1.02183	1.17214	1.9208	1.40433	1.28919
45.74	0.71051	1.11435	1.25627	1.35765	1.99079	1.24829	1.03081
45.76	0.56476	0.74785	1.03274	1.13639	2.003	1.34582	1.20474
45.78	0.57963	0.93201	0.9284	0.95108	1.60058	1.18978	1.26852
45.8	0.45326	0.9485	0.97066	1.11894	1.65115	1.20928	1.06307
45.82	0.72206	0.9242	1.19237	1.39942	2.119	1.38483	1.18298
45.84	0.67443	0.9766	1.35444	1.571	1.83518	1.56037	1.14779
45.86	0.43212	0.94844	1.35359	1.64157	1.94257	1.46284	1.15234
45.88	0.77464	0.72765	1.06037	1.64504	1.68802	1.67739	1.36366
45.9	0.67491	0.67495	1.10784	1.53176	1.57454	1.15077	1.36911
45.92	0.29662	0.95438	0.73307	1.53246	1.31254	1.18978	1.46573
45.94	0.2273	1.12949	0.33396	1.32963	1.5225	1.73591	1.7245
45.96	0.64914	1.02227	0.35173	1.31141	2.13686	1.83343	1.4907
45.98	0.64217	0.78602	0.467	1.61788	2.224	1.96996	1.59696
46	0.44367	0.97694	0.43907	1.45984	1.99804	2.06749	1.82132
46.02	0.61579	0.92582	0.54129	1.04619	1.57975	1.56037	1.83906
46.04	0.43329	0.96256	0.6231	1.2319	1.66746	1.67739	1.89811
46.06	0.56569	0.73953	0.64229	1.46275	1.51604	2.16501	1.96123
46.08	0.71781	0.69321	1.02664	1.53008	1.52139	1.44334	1.94765
46.1	1.07767	1.11416	1.09112	1.45643	1.87437	2.32105	1.75825
46.12	1.11087	1.11602	1.01859	1.60761	1.72	1.6969	1.44255
46.14	0.88688	0.79469	0.59839	1.39174	1.57999	1.54086	1.44252
46.16	0.62242	0.72807	0.65708	1.17599	2.16033	1.63839	1.80622
46.18	0.46308	0.48933	0.92766	1.65334	2.28241	1.18978	1.62478
46.2	0.78974	0.66028	0.76774	1.81644	1.3106	2.1065	1.53754
46.22	0.99721	1.01359	0.68769	1.50001	1.06829	1.2873	1.97529
46.24	0.94148	1.3358	0.83841	1.77613	2.21304	1.32631	1.75163
46.26	0.66657	1.14872	0.36119	1.60682	2.13892	1.22879	1.17207
46.28	0.56725	0.81477	0.41828	1.245	1.67883	1.57987	0.9394
46.3	0.5753	0.71432	1.08727	1.66759	1.41603	1.15077	0.77324
46.32	0.70138	0.83582	0.97344	1.70225	1.11894	1.50185	1.16206
46.34	0.65373	0.98691	0.96898	0.97757	0.94396	1.13127	1.39418
46.36	0.56711	1.08524	0.95232	1.21141	0.95955	1.18978	1.11059
46.38	0.50165	0.87505	0.66976	1.44135	1.18085	0.8387	0.92014
46.4	0.61749	0.70227	0.52985	1.49148	1.57027	0.64365	1.09551
46.42	0.57763	0.68947	0.37597	1.42957	1.7767	0.8582	1.06997
46.44	0.48186	0.7193	0.60558	1.4148	2.2358	0.78018	0.9276
46.46	0.64313	0.68351	0.3961	1.5439	2.40983	0.8582	0.72337
46.48	0.53117	0.9247	0.35006	1.56626	1.33918	0.60464	0.61174
46.5	0.43666	1.02463	0.27241	1.94284	1.38026	0.78018	0.76716
46.52	0.7243	0.9659	0.54353	1.53594	1.17189	0.87771	0.7784
46.54	0.70941	0.97062	0.96884	0.89598	1.44245	0.54613	0.82782
46.56	0.51226	1.17065	0.62692	1.34582	1.89008	0.58514	0.8703
46.58	0.41253	0.80275	0.48022	1.49163	1.76663	1.42383	0.82694
46.6	0.54258	0.65811	0.53499	1.29566	1.46107	0.95572	0.67868
46.62	0.70333	1.11583	0.6514	1.32497	1.6158	0.64365	0.69707
46.64	0.54249	1.01123	1.08892	0.96168	1.61369	0.93622	0.68019
46.66	0.70256	0.70707	1.33626	1.2507	1.48684	0.78018	0.53066
46.68	0.77994	1.14555	1.02769	1.7394	1.55138	0.50712	0.52851
46.7	0.60808	1.35477	0.92928	1.9517	1.40512	0.8387	0.49963
46.72	0.65679	1.36278	1.34961	1.58572	1.3292	1.13127	0.63537
46.74	1.00517	1.56636	1.1397	1.36964	1.0055	0.74117	0.91833
46.76	0.96964	1.24775	1.17046	1.22506	0.72511	0.91672	1.05285
46.78	1.0595	1.16299	0.9252	1.35258	1.78303	0.89721	0.87993
46.8	1.13801	1.10031	0.52351	1.31173	2.38461	0.39009	1.02484
46.82	1.01905	1.26969	0.60194	1.6918	2.81938	0.72167	0.71941
46.84	1.25839	1.33182	1.11801	1.81209	2.42908	0.70217	0.67111
46.86	0.92673	1.35432	1.45341	1.38777	1.86844	1.34582	0.68685
46.88	0.93326	1.31862	1.15733	1.318	2.19305	0.35108	0.73315
46.9	1.49265	1.28926	1.02288	0.88314	2.21009	0.48761	0.93169
46.92	1.11769	1.56522	1.19579	1.21872	2.60033	0.8582	0.66534
46.94	0.76689	1.74696	1.39427	1.89184	2.23679	0.93622	0.82511
46.96	1.49776	1.46724	1.00214	1.91906	1.91822	0.72167	1.05079
[truncated: 877 more rows]

## Sheet: Fig2.40
2theta	12	6	4	3	2	1	0.75
7	2.93714	2.77947	2.75426	7.23143	7.08823	3.53033	2.93714
7.02	2.15762	2.1977	2.31052	6.14609	6.27339	3.12073	2.15762
7.04	3.06151	2.86405	2.67916	6.42785	6.66268	3.72538	3.06151
7.06	2.94446	3.58024	3.25638	6.53306	7.24811	3.45231	2.94446
7.08	2.51406	3.14339	2.5077	5.52955	7.38589	3.12073	2.51406
7.1	2.54922	2.72511	3.00905	6.03115	7.39037	3.29627	2.54922
7.12	2.19883	3.13872	3.14878	5.78321	6.04764	3.31578	2.19883
7.14	2.92829	2.5164	3.03913	6.04901	7.26956	2.86717	2.92829
7.16	2.76395	2.94952	3.4348	6.59514	6.77809	3.68637	2.76395
7.18	2.17434	3.20285	3.10237	6.11477	6.23593	3.74488	2.17434
7.2	2.77254	2.90318	3.07867	7.27066	6.46531	3.31578	2.77254
7.22	2.55025	2.79776	3.06613	6.84685	6.02374	2.88668	2.55025
7.24	2.24733	3.06066	2.52946	6.03137	6.16055	3.35479	2.24733
7.26	2.1893	3.17535	2.8931	5.80651	6.16695	3.8424	2.1893
7.28	2.46095	2.53732	3.25393	5.95519	6.44934	2.86717	2.46095
7.3	2.11667	3.01524	3.48844	6.86544	6.84163	3.14024	2.11667
7.32	2.14307	2.85386	3.39318	5.80687	7.51441	4.05695	2.14307
7.34	3.22798	3.84216	3.37928	7.01905	7.05532	3.17925	3.22798
7.36	2.72444	3.30405	3.75895	6.93142	6.43795	3.47182	2.72444
7.38	2.35789	3.26766	2.83338	6.45107	6.34983	3.31578	2.35789
7.4	2.32186	2.55922	2.73161	6.44037	6.92264	3.04272	2.32186
7.42	2.57856	3.12522	3.39375	6.00123	6.60339	3.04272	2.57856
7.44	1.69956	2.796	3.38357	5.63953	6.15583	3.33528	1.69956
7.46	2.62381	2.96506	2.97931	6.32996	7.31441	3.21826	2.62381
7.48	2.61541	3.05859	2.88599	6.62639	5.94815	3.25727	2.61541
7.5	1.46872	3.09706	2.9222	5.41668	7.19337	4.62259	1.46872
7.52	1.96361	3.13126	2.51059	6.46243	6.56775	3.08172	1.96361
7.54	2.01674	2.33951	3.02271	5.90782	7.40393	2.73064	2.01674
7.56	2.39273	3.18811	2.74438	5.93708	6.78671	3.62785	2.39273
7.58	2.02208	3.07775	2.92248	6.07289	6.64307	3.66686	2.02208
7.6	2.60472	2.41898	2.53462	5.51047	6.36495	3.08172	2.60472
7.62	2.72346	2.67935	3.03598	6.15929	6.1819	3.64736	2.72346
7.64	2.35895	2.74141	3.23731	5.93347	6.90727	3.45231	2.35895
7.66	2.34946	2.97503	2.84675	6.85789	4.88555	3.17925	2.34946
7.68	2.02149	2.73893	3.22607	5.64252	8.08381	4.23249	2.02149
7.7	2.55177	2.87634	3.2862	5.47777	6.80278	3.27677	2.55177
7.72	2.36502	2.51949	2.89699	6.7728	7.20181	3.62785	2.36502
7.74	2.58655	2.94846	2.49225	6.22589	5.66585	3.00371	2.58655
7.76	2.83183	2.44943	3.1702	5.61879	5.51533	3.66686	2.83183
7.78	2.41015	2.45824	2.96602	6.39125	6.22312	2.82816	2.41015
7.8	1.89579	3.38007	2.44558	6.1173	7.16331	3.4133	1.89579
7.82	1.892	2.7028	3.18808	6.23128	6.75835	3.35479	1.892
7.84	2.47527	2.27427	3.61468	6.68418	6.8422	4.19349	2.47527
7.86	1.94748	2.74335	3.68777	6.66542	6.21735	3.93993	1.94748
7.88	2.17375	2.39632	2.98172	6.04497	5.80731	3.80339	2.17375
7.9	1.86856	2.50024	2.98101	6.31852	6.81407	3.43281	1.86856
7.92	1.69244	2.31107	2.93311	6.22333	5.31274	4.2715	1.69244
7.94	2.21565	3.34282	2.15796	6.39541	6.20387	3.80339	2.21565
7.96	1.84773	2.73481	2.95821	6.25656	6.46705	3.51083	1.84773
7.98	1.69219	2.73997	2.98465	5.81381	6.21983	3.37429	1.69219
8	1.51601	2.89245	3.07941	5.34607	6.96944	3.90092	1.51601
8.02	2.04878	2.49974	3.08882	6.45186	6.01129	3.47182	2.04878
8.04	2.669	3.44559	2.62822	6.47617	6.79193	3.64736	2.669
8.06	2.03403	2.50458	2.19091	6.46793	5.7537	3.66686	2.03403
8.08	2.19721	2.44756	2.49618	6.9958	6.16273	4.11547	2.19721
8.1	1.94865	2.94122	3.2142	6.98022	6.22064	3.68637	1.94865
8.12	1.52963	2.27965	2.9228	5.72012	5.92779	3.60835	1.52963
8.14	1.77196	2.30469	3.33757	5.54372	6.31386	3.78389	1.77196
8.16	2.00513	2.50632	3.10601	5.54434	6.69797	4.36903	2.00513
8.18	1.96249	2.5118	3.19049	6.30822	6.04088	3.95943	1.96249
8.2	1.95249	3.21993	2.90587	5.92898	6.64812	3.27677	1.95249
8.22	1.66059	2.93606	2.83815	6.58564	6.57014	3.56934	1.66059
8.24	1.86392	2.17853	3.58086	6.69518	6.27011	3.90092	1.86392
8.26	2.21568	3.10977	2.70025	5.49958	6.39622	3.08172	2.21568
8.28	2.52784	2.42271	3.6395	5.66811	6.12905	3.78389	2.52784
8.3	2.31049	2.70942	2.33947	4.77971	6.22468	3.90092	2.31049
8.32	2.1546	2.01098	2.66887	5.88648	6.04617	4.05695	2.1546
8.34	1.3778	3.00074	2.06763	6.03578	5.81118	3.90092	1.3778
8.36	2.26814	1.94474	2.93686	6.00459	6.81699	3.49132	2.26814
8.38	1.57582	2.70203	2.34492	5.83211	6.61515	3.68637	1.57582
8.4	1.85084	2.84417	2.17435	5.92767	7.53362	3.62785	1.85084
8.42	1.82357	2.7145	2.63568	6.50556	5.79854	3.47182	1.82357
8.44	2.23885	2.66328	2.43077	6.57787	5.5388	4.21299	2.23885
8.46	1.94859	2.29467	1.96926	6.52557	7.64364	3.90092	1.94859
8.48	1.57223	3.22009	2.78526	7.11752	6.0881	4.2715	1.57223
8.5	1.7555	2.46693	2.69277	6.21062	6.01191	3.92042	1.7555
8.52	2.10175	2.39709	2.13161	5.99413	5.77692	3.74488	2.10175
8.54	1.72503	2.03166	3.39028	5.58262	5.82948	4.252	1.72503
8.56	2.44388	3.03043	3.28544	6.52989	6.30521	3.95943	2.44388
8.58	2.32621	2.80388	2.98524	4.55775	5.54778	3.90092	2.32621
8.6	1.4824	2.61533	3.07248	6.49895	6.92136	4.17398	1.4824
8.62	2.18275	2.47174	2.90101	5.06736	6.71232	3.97894	2.18275
8.64	2.17138	2.57432	2.69177	6.10588	7.34402	3.88141	2.17138
8.66	1.87765	3.30377	2.70523	5.20879	5.3584	4.64209	1.87765
8.68	1.95099	2.31149	2.4485	5.26945	5.461	4.48605	1.95099
8.7	1.6599	2.65814	2.44669	6.20371	6.40851	4.64209	1.6599
8.72	1.82159	2.64487	2.40734	6.45798	7.32054	4.73961	1.82159
8.74	2.1457	2.77135	2.57832	5.34283	5.70517	4.19349	2.1457
8.76	1.76174	2.73047	2.21144	6.1373	6.54576	4.33002	1.76174
8.78	1.69396	2.61069	2.96955	6.0695	5.64123	4.34952	1.69396
8.8	1.59313	2.35501	3.27723	6.22691	4.92789	4.48605	1.59313
8.82	1.72191	2.38367	3.36562	5.85967	5.67655	5.01268	1.72191
8.84	1.75911	3.0705	2.66758	7.21974	7.50565	5.16871	1.75911
8.86	1.61487	2.48337	2.65771	6.35514	6.21116	4.40804	1.61487
8.88	1.23659	3.2851	1.87306	5.96925	7.42212	4.36903	1.23659
8.9	2.31518	2.79277	2.61912	7.45334	6.61678	4.87615	2.31518
8.92	1.80815	2.34596	2.63278	6.63958	6.64622	4.46655	1.80815
8.94	2.31935	2.16048	2.38455	6.80335	6.50632	4.7006	2.31935
8.96	1.91761	2.95203	2.0589	6.53701	5.56434	5.40277	1.91761
8.98	2.40994	2.69989	3.14924	6.10705	5.59423	4.50556	2.40994
9	2.03096	2.76971	2.5438	5.95929	7.04853	5.63682	2.03096
9.02	1.57499	2.72312	3.07472	6.58585	5.77551	5.20772	1.57499
9.04	1.77096	3.32461	2.97875	6.72386	7.46882	5.83187	1.77096
9.06	1.42452	2.88229	2.90901	7.06596	8.52917	5.36376	1.42452
9.08	1.75752	2.3423	2.88297	7.4916	6.64026	5.05169	1.75752
9.1	2.61686	2.5045	2.33421	6.98423	6.44034	5.03218	2.61686
9.12	2.45162	2.8788	3.59267	6.72085	7.23059	5.5198	2.45162
9.14	2.04505	2.71037	3.14122	6.42551	6.90118	5.89038	2.04505
9.16	1.92215	3.00045	2.92331	7.61661	7.00135	6.35849	1.92215
9.18	2.01027	2.58239	3.25654	7.54861	6.27201	5.14921	2.01027
9.2	2.07028	3.01602	3.40511	6.03279	7.21616	5.38327	2.07028
9.22	1.53797	3.35011	2.60699	6.5642	7.35614	6.47552	1.53797
9.24	1.90492	3.09154	3.43702	7.3576	7.51115	5.85138	1.90492
9.26	2.08609	3.00559	3.30535	7.34978	7.91956	5.50029	2.08609
9.28	1.89641	3.12367	2.96274	7.17517	6.59255	7.15818	1.89641
9.3	1.92039	3.32598	3.09028	7.14362	6.87251	6.29998	1.92039
9.32	2.41814	3.36219	3.33467	7.00746	7.11267	6.41701	2.41814
9.34	1.81339	2.98106	3.11676	7.27079	6.56273	7.04115	1.81339
9.36	2.38744	3.39724	3.40514	7.10243	7.65214	7.29471	2.38744
9.38	2.06916	3.7451	3.10456	7.71738	6.63247	7.6653	2.06916
9.4	2.43178	3.40829	2.62465	7.10667	7.07669	7.33372	2.43178
9.42	1.66267	3.18972	2.77444	7.29033	8.59879	7.2167	1.66267
9.44	2.33769	3.19208	3.05392	7.51184	6.18693	6.94363	2.33769
9.46	2.78866	3.63935	4.03626	7.50817	7.53754	7.25571	2.78866
9.48	2.12663	3.87251	3.26377	7.94509	8.52548	8.23093	2.12663
9.5	2.78441	3.44782	3.0864	7.78146	8.1866	6.94363	2.78441
9.52	2.45698	3.66532	3.2683	7.98278	7.46364	8.62103	2.45698
9.54	2.19667	3.64261	3.66231	8.01047	9.08994	8.54301	2.19667
9.56	2.05502	3.22596	3.2368	7.11379	8.83148	9.01112	2.05502
9.58	2.64007	4.34543	4.00081	8.49844	7.63007	9.30369	2.64007
9.6	3.3828	4.2668	4.00924	8.53038	7.71158	9.05013	3.3828
9.62	2.26429	4.16495	3.69636	8.7137	9.3795	10.0644	2.26429
9.64	2.57093	4.61644	3.47298	9.43454	9.32852	10.1229	2.57093
9.66	2.39989	3.50516	4.04057	9.51371	8.3444	11.0006	2.39989
9.68	2.35886	3.7637	2.94233	9.13114	9.38598	10.6105	2.35886
9.7	2.79423	4.5913	3.59573	9.43459	10.1959	11.7223	2.79423
9.72	2.69566	4.53447	3.32819	10.5284	9.79797	11.5467	2.69566
9.74	2.83419	5.19894	4.41849	9.681	11.1908	13.2631	2.83419
9.76	3.15909	5.09665	4.06538	9.05896	11.6967	12.5219	3.15909
9.78	4.57041	4.94719	3.95748	9.97195	11.2554	14.0043	4.57041
9.8	3.93765	6.61205	4.56421	10.9616	12.9835	14.8235	3.93765
9.82	5.07619	6.33551	4.70848	11.0077	11.7179	14.8625	5.07619
9.84	4.81679	6.95486	4.89029	10.5571	13.727	16.1693	4.81679
9.86	5.12236	7.42783	6.15835	12.3586	15.3627	17.5736	5.12236
9.88	6.18795	7.91256	5.75407	12.9145	17.4369	17.8077	6.18795
9.9	6.57778	9.2936	6.42322	13.2174	18.3658	18.7244	6.57778
9.92	7.28048	10.2498	6.86337	13.8922	19.7269	19.3095	7.28048
9.94	8.35556	12.0342	6.52281	15.1318	22.4532	21.182	8.35556
9.96	9.4421	13.5457	7.53489	17.2482	27.1393	22.4693	9.4421
9.98	12.2547	16.9829	8.41473	18.7549	32.4395	23.386	12.2547
10	13.7525	19.0167	9.01035	20.7566	38.2107	26.5457	13.7525
10.02	16.5918	22.0032	10.4291	21.5961	47.1939	26.7018	16.5918
10.04	21.5397	28.9312	13.8338	25.5192	56.3672	29.0423	21.5397
10.06	28.3432	35.1772	16.0809	29.1879	72.4287	28.6327	28.3432
10.08	34.9311	43.6768	18.3621	33.1182	82.1284	32.5727	34.9311
10.1	46.4443	55.7056	23.7852	36.7821	94.1933	35.1082	46.4443
10.12	58.5936	65.2249	28.6487	46.7464	100	38.0729	58.5936
10.14	70.7153	77.8645	33.8676	55.3055	99.8014	40.55	70.7153
10.16	85.7486	89.1457	40.6938	67.295	95.8479	42.9101	85.7486
10.18	93.6752	97.673	50.528	78.2954	89.4123	44.7435	93.6752
10.2	100	100	62.3428	90.0036	83.813	47.8447	100
10.22	99.7966	96.0294	72.9683	100	81.0812	51.9992	99.7966
10.24	88.4697	91.8312	82.6866	96.5771	84.5306	53.9107	88.4697
10.26	77.25	77.891	89.0617	94.4841	87.035	56.9924	77.25
10.28	62.1758	65.7859	90.5031	84.2714	88.7627	59.7425	62.1758
10.3	50.2422	55.8966	88.5049	75.3422	92.5566	61.2639	50.2422
10.32	40.5174	45.5789	82.3708	66.775	95.9013	62.7463	40.5174
10.34	33.4058	37.7423	67.181	62.0412	97.5233	65.906	33.4058
10.36	27.7533	33.6358	57.7307	58.1749	95.0185	68.6561	27.7533
10.38	26.0014	28.6382	49.2226	51.8171	91.3346	67.8564	26.0014
10.4	22.5772	26.5107	41.2786	51.2197	83.7843	66.7642	22.5772
10.42	20.1137	23.4823	35.5083	52.1807	75.0966	64.2091	20.1137
10.44	17.4143	21.9585	29.164	49.7345	65.3363	65.2623	17.4143
10.46	16.063	20.6208	27.4512	49.3715	60.3982	60.6983	16.063
10.48	15.3005	18.2581	24.6243	49.8537	54.8008	59.0014	15.3005
10.5	13.9334	17.3399	21.6063	49.8786	49.1663	54.5738	13.9334
10.52	12.6009	15.7258	19.6822	52.2154	42.7354	51.9797	12.6009
10.54	12.166	15.0725	18.8228	49.5879	42.6214	49.3271	12.166
10.56	11.1734	14.2745	17.6889	50.3417	37.2502	46.1868	11.1734
10.58	11.5999	13.1711	15.199	52.2702	35.1965	45.3287	11.5999
10.6	11.4112	12.4502	15.5208	51.4223	34.4748	41.6813	11.4112
10.62	10.9557	13.1921	13.6171	51.6801	33.2485	40.4525	10.9557
10.64	9.60046	11.8483	13.2091	53.8622	29.8488	36.7076	9.60046
10.66	9.54517	12.0902	14.2334	52.6941	29.3663	33.7624	9.54517
10.68	10.0134	11.353	11.5695	51.1485	30.4774	34.8547	10.0134
10.7	10.1824	11.3091	12.1005	51.0055	27.6207	32.046	10.1824
10.72	9.82164	11.4163	12.1778	50.6053	27.8712	29.686	9.82164
10.74	8.68424	10.5651	11.9241	49.5829	28.6834	30.8953	8.68424
10.76	8.71435	10.951	11.5104	48.3774	27.8033	26.5262	8.71435
10.78	8.19841	10.5608	11.3725	47.3276	25.3075	26.1947	8.19841
10.8	8.24506	10.8603	9.90212	45.6757	25.4187	26.2727	8.24506
10.82	8.32669	10.1486	10.1174	44.4457	25.0337	24.0882	8.32669
10.84	8.25124	9.09665	10.2068	41.7882	24.0971	24.0101	8.25124
10.86	7.41225	9.66353	9.08373	39.3627	23.2777	21.377	7.41225
10.88	7.93442	9.02613	9.07915	37.9397	22.3028	21.7476	7.93442
10.9	8.20688	9.15515	10.3961	37.0218	22.5609	20.6553	8.20688
10.92	6.36104	9.72313	9.58684	36.9463	23.4624	20.1092	6.36104
10.94	7.32855	8.80886	9.42936	33.7622	22.5833	20.5968	7.32855
10.96	7.84226	8.48582	9.73612	32.1665	21.5835	18.7829	7.84226
10.98	7.08922	8.78279	8.49383	29.8034	19.9683	20.1677	7.08922
11	6.42536	9.55576	8.73423	31.5172	21.8957	16.9885	6.42536
11.02	7.9479	10.118	9.91531	29.3146	21.1267	16.7349	7.9479
11.04	7.13682	8.89684	8.73983	27.4805	19.8683	17.4761	7.13682
11.06	6.49325	9.03946	7.52957	25.5116	19.222	16.5594	6.49325
11.08	7.42324	9.05584	8.50779	26.136	19.3819	16.5204	7.42324
11.1	7.71151	9.23492	8.49881	24.1737	19.2449	15.9548	7.71151
11.12	7.34673	8.18005	8.37439	24.303	18.2289	15.1551	7.34673
11.14	6.80008	8.40916	8.49898	24.6761	19.1875	15.6427	6.80008
11.16	6.41025	8.60868	7.67457	22.95	18.3584	14.4139	6.41025
11.18	7.36157	8.09347	8.21687	22.5987	19.1018	15.4281	7.36157
11.2	7.06421	7.62614	7.48983	23.0644	17.4311	14.5894	7.06421
11.22	6.89872	8.37856	7.54633	21.7216	17.0889	14.8625	6.89872
11.24	6.25869	8.63141	8.28243	22.3021	18.6871	13.3606	6.25869
11.26	5.98689	7.38762	6.86758	21.8843	16.6887	13.3996	5.98689
11.28	6.56911	7.69514	8.67727	21.3752	17.605	14.1213	6.56911
11.3	6.87288	8.03179	7.31087	20.3494	16.5418	13.1071	6.87288
11.32	5.92118	7.95565	8.22877	21.0169	15.4365	13.2046	5.92118
11.34	6.53439	7.1781	8.07997	21.7475	16.5104	14.2384	6.53439
11.36	7.25384	8.24439	8.51411	19.4156	16.4348	13.2241	7.25384
11.38	5.78159	7.72916	7.82354	20.7534	16.7033	12.4049	5.78159
11.4	6.48248	7.77102	6.789	20.8781	15.8388	12.8145	6.48248
11.42	5.63831	8.32542	8.19015	21.6256	15.5924	12.1904	5.63831
11.44	6.29443	7.6177	7.76222	21.4961	14.9321	12.1123	6.29443
11.46	7.03769	7.71285	7.17589	20.4288	15.6565	12.0148	7.03769
11.48	5.64882	8.53231	7.51285	21.7249	13.9086	12.1319	5.64882
11.5	6.43321	8.05847	7.19519	20.9461	14.6485	11.5857	6.43321
11.52	7.0243	7.90616	7.74911	21.8968	14.9566	11.6247	7.0243
11.54	6.62337	8.31623	6.71042	21.6532	15.1364	10.3959	6.62337
11.56	6.26026	9.04974	7.97151	21.4276	14.8775	11.7223	6.26026
11.58	7.1665	8.36849	7.304	18.6624	14.4039	10.6105	7.1665
11.6	6.37516	8.01528	8.03256	19.6123	13.7953	10.0839	6.37516
11.62	7.10192	8.02026	7.19764	20.351	14.8047	11.0591	7.10192
11.64	7.19874	7.93251	7.85991	19.7754	13.7921	11.3517	7.19874
11.66	7.10467	9.06862	7.97159	18.4635	12.9657	11.3322	7.10467
11.68	6.918	7.70103	8.20966	17.9394	14.0996	11.2346	6.918
11.7	6.63089	8.61524	7.50715	16.8678	13.0954	10.2399	6.63089
11.72	6.80888	8.55	8.40424	18.9202	13.2123	10.6885	6.80888
11.74	5.39164	8.90745	8.26094	16.8737	13.5424	11.1566	5.39164
11.76	6.52849	9.45386	7.61133	15.9922	14.4423	11.5467	6.52849
11.78	6.89715	9.63353	8.62638	16.5352	13.775	10.825	6.89715
11.8	6.63424	9.15607	8.81131	17.2519	13.2245	11.3907	6.63424
11.82	7.03542	8.79673	7.48003	15.8227	14.5976	9.98635	7.03542
11.84	7.99215	10.2654	9.19846	15.4289	14.6119	10.0449	7.99215
11.86	7.65836	8.66787	7.76083	15.6171	13.9207	9.45972	7.65836
11.88	8.0837	9.28633	8.20166	15.1719	13.8523	9.90833	8.0837
11.9	7.52747	9.34341	8.9971	14.3695	14.1231	9.88882	7.52747
11.92	8.30442	10.1442	9.38543	14.3403	12.683	10.4935	8.30442
11.94	8.34277	10.7089	9.41555	15.195	14.7082	10.669	8.34277
11.96	9.08365	10.9826	8.95571	14.6824	14.3903	10.0449	9.08365
11.98	8.65926	11.5329	9.43737	14.416	14.4433	10.3569	8.65926
12	9.63156	11.2225	9.61873	16.2567	13.9945	10.0449	9.63156
12.02	10.8327	12.7558	10.4764	15.827	15.775	10.2789	10.8327
12.04	10.7021	13.4329	10.0345	16.6243	15.7124	10.0644	10.7021
12.06	10.1625	13.5659	11.5218	18.1822	16.1998	10.2789	10.1625
12.08	11.4022	14.175	10.4262	17.5777	16.6272	10.2204	11.4022
12.1	11.6529	14.5672	11.2023	18.8525	16.6141	10.1424	11.6529
12.12	12.8773	15.1673	12.5261	19.8909	15.8447	9.73279	12.8773
12.14	14.2812	16.3991	12.8156	21.0163	18.7699	10.6105	14.2812
12.16	15.7584	17.5641	13.5099	18.941	17.2256	10.3179	15.7584
12.18	15.6018	18.31	15.4987	20.5369	18.1349	9.92783	15.6018
12.2	16.0132	18.8258	15.736	18.6824	16.851	9.69378	16.0132
12.22	16.8751	18.5465	17.0286	16.7457	16.2662	10.0644	16.8751
12.24	17.324	17.0654	16.9881	16.1998	17.0616	9.26468	17.324
12.26	15.7566	17.6067	18.1606	15.7118	16.8516	10.1229	15.7566
12.28	15.5103	16.4217	17.8449	16.061	16.6158	10.2399	15.5103
12.3	14.9196	16.2308	16.6749	14.0124	16.1801	10.708	14.9196
12.32	14.2318	17.3892	16.3876	12.7143	17.1391	9.84981	14.2318
12.34	14.9533	14.9609	16.6665	13.032	16.2401	9.32319	14.9533
12.36	13.5048	15.1712	15.8546	13.6898	17.0739	10.0839	13.5048
12.38	13.248	15.3182	14.7408	13.4387	16.3268	9.81081	13.248
12.4	13.3499	14.5546	15.3657	12.418	18.2544	10.4545	13.3499
12.42	13.3234	14.8727	15.0063	12.5261	17.5929	9.86932	13.3234
12.44	12.9726	14.6208	14.4952	12.3453	16.7619	10.6885	12.9726
12.46	12.6405	13.8406	15.0179	11.9333	18.4369	10.513	12.6405
12.48	12.2896	13.099	14.0574	12.4365	18.0525	10.1814	12.2896
12.5	11.914	13.0247	14.649	12.0961	19.2387	11.2541	11.914
12.52	11.1448	12.8136	14.7407	11.4026	18.7481	10.63	11.1448
12.54	12.1371	13.3552	14.4074	10.8817	19.0954	11.1956	12.1371
12.56	11.5794	12.2445	13.3107	11.5832	19.3112	11.8588	11.5794
12.58	11.3948	11.9843	12.8573	12.237	18.3448	11.4297	11.3948
12.6	10.3984	12.1698	13.756	12.0137	17.7742	11.8198	10.3984
12.62	10.4018	11.4761	12.3537	11.6252	19.9005	13.6727	10.4018
12.64	10.3317	11.6579	11.2043	11.6337	20.7002	12.7365	10.3317
12.66	9.09624	10.3401	12.3251	12.6258	21.6162	13.9263	9.09624
12.68	10.0401	11.1446	11.0963	12.9994	19.9037	13.9848	10.0401
12.7	9.19043	11.275	11.935	12.3609	20.6349	15.116	9.19043
12.72	9.21383	10.504	12.1837	12.7677	20.5196	15.5647	9.21383
12.74	8.99698	10.139	10.3855	13.1762	20.6863	17.3201	8.99698
12.76	8.94712	10.6537	10.5328	11.483	20.7838	18.3733	8.94712
12.78	10.143	9.23262	10.6032	14.2256	21.1734	22.4108	10.143
12.8	8.69025	10.7645	9.64251	13.5262	21.2526	25.0439	8.69025
12.82	8.50288	10.077	10.202	15.3766	21.9252	27.6575	8.50288
12.84	7.98432	10.1475	10.6722	15.426	23.2221	32.1826	7.98432
12.86	8.06115	9.3176	9.81899	17.3771	21.5063	38.7556	8.06115
12.88	7.85997	9.05534	8.78009	17.4018	22.1811	48.5859	7.85997
12.9	8.77554	9.43901	9.48409	18.2691	22.6444	59.606	8.77554
12.92	8.30584	9.1928	10.2758	18.6836	23.9475	69.3388	8.30584
12.94	7.80468	8.77819	8.96297	19.271	24.3314	84.8449	7.80468
12.96	7.84946	8.82139	9.96945	21.677	22.5809	94.4607	7.84946
12.98	7.61201	8.70435	9.52698	22.3566	23.6933	100	7.61201
13	7.11827	8.57395	9.73607	24.0328	21.374	91.7301	7.11827
13.02	8.62382	8.70797	8.82484	26.2005	21.8547	79.4227	8.62382
13.04	8.40145	8.98843	8.91817	28.2413	23.6834	62.2976	8.40145
13.06	7.52697	8.46241	9.60883	29.9696	23.999	50.0293	7.52697
13.08	7.96397	9.0469	8.38221	32.2611	23.866	37.3123	7.96397
13.1	8.24666	9.30591	8.70218	35.3172	23.2558	31.2073	8.24666
13.12	7.34044	8.92659	9.75249	39.025	24.9306	26.5262	7.34044
13.14	7.36271	9.39517	9.3256	43.4997	23.6855	23.425	7.36271
13.16	7.20066	9.80346	9.49971	46.3973	25.391	21.6501	7.20066
13.18	7.61781	10.2628	9.15644	48.8916	27.5069	18.8219	7.61781
13.2	7.36785	10.0557	8.67102	53.6071	26.7717	19.3095	7.36785
13.22	7.97372	9.16602	9.92971	56.7394	26.9961	17.8467	7.97372
13.24	8.23628	9.77065	9.91569	61.18	29.1452	18.4903	8.23628
13.26	8.64539	10.2213	10.5794	64.0297	29.9224	16.93	8.64539
13.28	8.29886	9.52107	8.96502	61.0183	34.7532	16.3058	8.29886
13.3	8.68391	10.5087	10.1693	61.9359	37.0406	15.9548	8.68391
13.32	8.54157	11.3828	9.26323	60.0326	40.7134	15.116	8.54157
13.34	9.17025	11.038	9.42023	57.0843	45.2004	15.5451	9.17025
13.36	9.05218	10.9104	10.6119	56.191	46.3938	15.2526	9.05218
13.38	9.76195	11.3684	10.5071	52.6463	48.0719	16.4033	9.76195
13.4	10.1177	12.9324	12.5951	49.1996	50.2484	14.726	10.1177
13.42	11.0746	12.9551	11.2539	46.3556	50.1022	15.8377	11.0746
13.44	10.5475	13.2892	11.8111	43.8287	52.0981	14.6675	10.5475
13.46	10.8024	14.2975	11.4467	38.4875	49.3496	14.6479	10.8024
13.48	11.7335	14.7154	12.3658	37.0193	44.3263	15.0966	11.7335
13.5	13.3104	15.2297	13.2878	33.2953	44.9979	15.3111	13.3104
13.52	13.6796	16.6338	14.3544	31.1296	44.6808	14.2969	13.6796
13.54	14.6035	16.7594	14.2788	29.8215	41.3483	15.2916	14.6035
13.56	14.6769	18.2966	15.7301	25.2057	41.6495	14.726	14.6769
13.58	15.7583	18.8538	17.2279	24.629	42.1258	14.6089	15.7583
13.6	16.9577	21.6075	16.7851	23.8911	42.1213	14.7065	16.9577
13.62	19.0751	21.7287	15.6155	22.1846	42.6134	13.9263	19.0751
13.64	20.1571	23.5174	18.0366	20.2983	44.6336	14.9405	20.1571
13.66	22.1278	25.2275	19.122	19.0734	43.634	14.6479	22.1278
13.68	23.4751	25.8813	22.2441	18.5152	46.3813	14.5894	23.4751
13.7	24.4547	27.7277	23.472	17.2694	48.8111	13.5947	24.4547
13.72	26.2478	28.9584	23.9092	16.0549	53.62	14.1798	26.2478
13.74	30.4661	31.647	24.8653	15.4233	58.6141	15.8182	30.4661
13.76	32.9541	35.6572	26.1557	14.8742	60.2558	13.0096	32.9541
13.78	35.1718	39.951	29.543	13.5559	62.183	14.1993	35.1718
13.8	37.491	42.8849	31.1809	13.096	67.3499	14.6089	37.491
13.82	43.546	45.9966	35.5036	12.9411	72.2642	14.6869	43.546
13.84	45.9167	51.6242	35.9587	12.3828	75.8255	13.9653	45.9167
13.86	49.9172	54.1505	41.2929	10.6643	78.5901	13.1071	49.9172
13.88	53.5044	61.4198	44.1733	11.7877	81.2824	12.951	53.5044
13.9	60.5229	64.4054	47.368	10.6689	83.3368	12.2489	60.5229
13.92	66.6548	71.0391	54.0048	9.93301	85.8501	12.1514	66.6548
13.94	73.7366	75.3183	58.6734	10.7837	83.2735	11.8198	73.7366
13.96	80.3044	78.623	61.7975	10.2281	80.209	11.1566	80.3044
13.98	83.2967	83.052	69.7951	9.20837	81.472	12.0538	83.2967
14	89.4076	87.0677	75.7474	9.82519	81.9257	10.4935	89.4076
14.02	90.2314	88.912	80.8558	9.60848	77.3917	11.1566	90.2314
14.04	96.12	94.2058	86.0824	9.25966	72.2237	10.0644	96.12
14.06	96.9745	93.9918	92.8076	8.55092	69.4609	10.3569	96.9745
14.08	97.0396	92.1489	96.272	8.13077	65.2832	9.65477	97.0396
14.1	96.1372	91.1629	99.4574	8.8312	60.5674	9.3622	96.1372
14.12	93.86	87.5239	100	8.3648	55.6133	9.3427	93.86
14.14	87.1642	83.3688	99.2135	6.70815	54.0315	8.97211	87.1642
14.16	85.922	78.8916	95.9224	8.10899	50.4875	9.3427	85.922
14.18	77.2642	74.3424	90.5263	7.14194	48.4196	8.46499	77.2642
14.2	74.4139	68.7502	89.0028	7.61308	44.7431	7.19719	74.4139
14.22	67.4617	64.6325	82.3668	7.87479	39.5822	8.0944	67.4617
14.24	61.0948	59.1771	72.0471	5.95717	39.8832	8.13341	61.0948
14.26	55.4867	51.5643	66.2683	6.94076	38.5489	7.09967	55.4867
14.28	50.8067	48.3155	58.7483	6.88076	36.0857	7.95787	50.8067
14.3	44.1726	44.2589	55.5161	6.66541	36.0654	6.55354	44.1726
14.32	39.9448	39.5538	51.022	7.99145	34.867	6.61205	39.9448
14.34	34.8546	35.0459	44.2942	8.05236	33.9387	6.378	34.8546
14.36	31.4086	31.8553	39.429	7.39513	33.245	5.79286	31.4086
14.38	27.7513	28.1049	35.8618	6.31898	33.1005	7.09967	27.7513
14.4	24.9272	26.0228	32.8143	6.74586	31.6822	6.57304	24.9272
14.42	22.2272	24.8312	28.5663	6.41667	34.1948	6.02692	22.2272
14.44	21.05	21.4614	25.5794	7.02068	34.6665	6.22196	21.05
14.46	19.5782	20.7005	24.119	6.51388	35.4004	6.12444	19.5782
14.48	18.1716	18.3096	22.448	6.38332	36.8497	5.26624	18.1716
14.5	16.8535	17.4255	21.2754	6.63649	35.9446	5.89038	16.8535
14.52	14.3554	15.5866	18.4421	7.95229	36.5143	5.20772	14.3554
14.54	14.0384	15.5459	17.8104	6.36401	37.9123	5.22723	14.0384
14.56	13.627	13.812	16.2331	7.35166	37.1447	4.50556	13.627
14.58	12.9864	13.1179	14.516	6.09349	37.1885	5.01268	12.9864
14.6	11.5554	12.6478	13.6908	6.20575	32.6809	4.50556	11.5554
14.62	10.5806	11.7802	12.5524	6.81873	30.2248	5.61732	10.5806
14.64	9.9358	10.2326	12.7375	6.85537	25.6621	4.62259	9.9358
14.66	9.10583	10.0009	12.5071	6.70359	25.7685	4.81763	9.10583
14.68	8.94946	9.72198	11.3207	6.15092	22.6889	4.13497	8.94946
14.7	8.7559	9.36229	10.5411	5.95222	22.6639	4.252	8.7559
14.72	8.36221	9.27441	9.36638	5.38698	20.8347	4.73961	8.36221
14.74	7.66503	8.51848	8.98329	5.20935	16.9455	4.58358	7.66503
14.76	7.5951	8.84147	8.72298	5.93817	17.9557	4.33002	7.5951
14.78	7.14295	7.76114	9.0203	5.98229	14.6849	4.52506	7.14295
14.8	7.14765	7.9992	7.99605	5.90496	13.6027	4.42754	7.14765
14.82	6.77545	7.43527	8.39397	5.54901	13.5151	4.2715	6.77545
14.84	6.26201	6.70737	8.21702	6.55277	13.4491	3.90092	6.26201
14.86	6.06377	7.07212	7.8923	4.82689	12.3674	4.11547	6.06377
14.88	5.73115	6.86313	6.89357	6.2853	13.0322	3.90092	5.73115
14.9	5.96023	5.94041	6.51055	6.13232	12.1294	3.64736	5.96023
14.92	6.00398	6.21741	6.21987	5.55991	11.4055	3.3938	6.00398
14.94	5.46431	5.92307	6.27503	5.23112	11.569	3.15974	5.46431
14.96	5.07926	5.74288	5.63846	5.25225	10.4674	3.72538	5.07926
14.98	5.12484	5.84765	5.96508	5.51199	10.255	2.69163	5.12484
15	4.67196	6.12582	5.75672	4.48758	10.8911	2.80866	4.67196
15.02	4.89674	5.71816	5.60599	6.06402	10.7906	3.74488	4.89674
15.04	5.05582	5.65024	5.26782	5.32592	9.34095	3.31578	5.05582
15.06	4.30271	4.87063	5.56568	4.65402	9.23108	3.21826	4.30271
15.08	3.8046	4.69625	5.65669	3.69609	8.62194	3.04272	3.8046
15.1	4.1368	5.30748	5.22666	4.07349	9.27292	4.01794	4.1368
15.12	4.2865	4.494	4.60059	4.11468	8.70571	3.51083	4.2865
15.14	4.34009	5.35726	5.38552	4.09746	9.28986	2.73064	4.34009
15.16	3.84508	4.66872	5.21403	4.33977	9.48812	3.60835	3.84508
15.18	3.1165	4.36972	5.18329	4.24229	7.47535	2.73064	3.1165
15.2	4.27074	4.83554	4.7293	4.37814	8.25625	3.02321	4.27074
15.22	3.63796	4.46356	4.72594	4.10031	8.36252	2.61361	3.63796
15.24	3.48081	4.62395	4.45084	3.65453	9.35846	2.61361	3.48081
15.26	3.68138	4.5132	4.02929	3.32114	7.87596	2.34055	3.68138
15.28	3.78929	4.2643	4.58141	4.22522	9.60331	2.9647	3.78929
15.3	3.0611	3.97857	3.70102	4.0218	8.83428	3.14024	3.0611
15.32	3.34022	3.69146	5.02448	3.99238	8.8938	3.00371	3.34022
15.34	2.73779	4.64521	4.38403	3.43249	8.29686	3.27677	2.73779
15.36	3.10104	3.93118	3.69492	4.1977	7.88643	2.34055	3.10104
15.38	2.73448	3.91321	3.42048	4.14868	6.92278	2.22352	2.73448
15.4	3.33391	3.74626	3.80575	3.82698	8.02782	2.84767	3.33391
15.42	3.55411	3.63736	3.54725	4.58333	7.76983	2.90618	3.55411
15.44	3.37427	3.68413	4.74546	4.15286	7.13821	2.94519	3.37427
15.46	3.03374	3.3313	3.87593	4.27712	6.71782	3.10123	3.03374
15.48	3.13084	3.09477	3.76935	2.97761	5.80323	2.45758	3.13084
15.5	2.89509	3.26572	3.08794	3.04536	5.78534	2.86717	2.89509
15.52	2.42648	3.46499	3.35402	3.72638	6.19037	2.59411	2.42648
15.54	2.64443	3.81264	3.17751	3.0847	6.44046	1.95046	2.64443
15.56	2.84742	3.34674	2.92523	3.588	6.32818	1.63839	2.84742
15.58	2.97172	2.55715	4.00226	4.14498	5.47329	2.28204	2.97172
15.6	2.22133	3.51659	3.3269	4.25298	6.13425	1.79442	2.22133
15.62	2.35895	2.75176	2.69223	3.46804	5.81776	1.56037	2.35895
15.64	2.39694	2.71639	3.5939	3.81353	5.02101	1.95046	2.39694
15.66	2.65667	2.60081	2.72092	3.42906	5.19877	1.85294	2.65667
15.68	2.23575	2.89134	3.34067	3.52079	5.55244	2.18451	2.23575
15.7	2.49111	2.76662	3.16858	3.68593	4.81667	2.26253	2.49111
15.72	2.41457	2.67045	3.57461	3.43427	4.41492	2.28204	2.41457
15.74	1.82702	2.36828	2.45956	2.64754	4.43088	1.7164	1.82702
15.76	2.16312	2.95612	2.42552	2.52614	4.38242	1.96996	2.16312
15.78	2.21161	3.0452	3.01696	4.53798	4.94097	2.06749	2.21161
15.8	2.37718	2.88969	2.93552	2.96176	4.46853	1.6969	2.37718
15.82	1.83003	2.42499	3.07966	3.60836	4.83241	2.18451	1.83003
15.84	2.04524	2.25962	2.53424	3.21092	4.02967	1.77492	2.04524
15.86	2.34926	2.60568	2.8363	2.96326	4.41427	1.65789	2.34926
15.88	2.18103	2.8558	2.78822	2.93628	4.80541	1.83343	2.18103
15.9	1.52642	2.19854	2.36256	3.6635	3.41444	2.34055	1.52642
15.92	2.04835	2.59776	2.00709	2.29536	5.09216	1.93095	2.04835
15.94	1.68591	2.44565	1.68072	2.42489	3.91324	1.91145	1.68591
15.96	1.71779	2.62095	2.58849	2.60905	4.5473	1.6969	1.71779
15.98	1.40946	1.89507	3.0274	3.17607	3.34586	1.38483	1.40946
16	1.84726	2.16511	2.26008	3.2421	3.05855	1.83343	1.84726
16.02	1.32148	2.14815	2.43746	2.76701	3.94829	1.83343	1.32148
16.04	1.63196	2.01956	2.02881	2.16635	3.62203	1.57987	1.63196
16.06	1.44355	2.04889	2.483	2.75348	3.63658	1.61888	1.44355
16.08	1.40509	1.90371	1.99072	3.05067	2.93944	2.49659	1.40509
16.1	1.8942	2.07848	2.02314	1.91737	4.23927	1.95046	1.8942
16.12	2.00841	1.95356	2.04093	3.03657	3.83352	2.16501	2.00841
16.14	1.66124	1.62911	1.57163	2.32528	4.80784	1.61888	1.66124
16.16	1.50665	1.68128	2.05713	2.81234	4.71506	1.77492	1.50665
16.18	1.19116	2.38512	1.70632	2.23654	3.3397	2.36005	1.19116
16.2	1.08034	2.5627	2.09441	1.7529	3.90789	2.126	1.08034
16.22	1.59305	2.10814	1.65805	2.29281	3.28035	1.81393	1.59305
16.24	1.5694	2.0822	2.10918	2.44657	3.62577	1.83343	1.5694
16.26	1.09401	1.91275	2.07048	2.90787	4.65047	1.81393	1.09401
16.28	1.19158	2.11521	1.81417	2.72949	3.03655	2.76965	1.19158
16.3	1.20419	1.74573	2.16876	2.61556	3.5695	1.57987	1.20419
16.32	1.29918	1.88244	2.25461	2.73074	4.03203	1.32631	1.29918
16.34	1.26703	1.88617	2.16552	2.19143	3.46004	1.95046	1.26703
16.36	1.21771	1.78531	1.49017	2.24875	2.9763	1.7164	1.21771
16.38	1.59312	1.83128	1.54244	3.40671	3.69662	1.6969	1.59312
16.4	1.55579	2.092	1.38028	3.41762	3.06272	1.22879	1.55579
16.42	1.02228	1.45902	2.0447	2.81703	3.23913	1.30681	1.02228
16.44	1.4246	1.98018	1.57982	2.89443	3.5846	1.38483	1.4246
16.46	1.48873	1.77023	1.7941	2.44245	3.13122	1.44334	1.48873
16.48	1.27149	2.07149	1.75464	2.51836	3.04168	1.13127	1.27149
16.5	1.48242	1.90626	1.49713	2.7563	3.36114	1.13127	1.48242
16.52	1.03079	1.68024	1.84662	2.88238	2.15846	1.32631	1.03079
16.54	1.10118	1.6985	1.98988	3.23229	3.01429	1.75541	1.10118
16.56	0.84907	1.3429	1.4264	2.61307	2.20495	1.36532	0.84907
16.58	1.55704	1.44127	1.13565	2.67289	2.0008	0.99473	1.55704
16.6	1.30562	1.5093	0.6406	2.06451	2.70884	1.20928	1.30562
16.62	1.20066	2.04554	1.29512	3.05191	3.69892	1.11176	1.20066
16.64	1.43127	1.30949	1.57173	2.24755	2.63098	1.11176	1.43127
16.66	1.3494	1.46593	1.70708	2.44888	3.02121	1.17028	1.3494
16.68	0.84152	1.60868	1.56579	2.72017	1.97739	1.09226	0.84152
16.7	0.60128	1.411	1.34957	1.36375	3.39645	1.24829	0.60128
16.72	1.14381	1.29479	1.64005	2.8188	3.26768	1.03374	1.14381
16.74	1.15657	1.22055	1.55579	2.5945	2.4283	0.99473	1.15657
16.76	0.32055	1.48868	1.48715	1.32027	3.17061	1.30681	0.32055
16.78	0.97783	1.16825	1.98661	1.79349	2.26429	1.01424	0.97783
16.8	1.5998	1.44455	1.17108	2.42466	2.21367	1.09226	1.5998
16.82	0.96883	0.92462	0.54436	1.35446	2.60133	1.07275	0.96883
16.84	0.59152	1.17915	0.8934	2.43132	3.04384	1.17028	0.59152
16.86	1.46905	1.32271	1.59344	1.69263	1.94226	1.20928	1.46905
16.88	1.09205	1.24516	1.67472	2.05394	1.601	1.18978	1.09205
16.9	1.11645	1.03326	1.32191	1.51742	2.07407	1.01424	1.11645
16.92	0.74765	0.94747	1.22787	1.52638	2.39023	1.42383	0.74765
16.94	0.89654	0.95603	1.18445	2.21441	2.61679	1.56037	0.89654
16.96	1.00135	1.12815	1.29836	1.8588	3.51535	1.34582	1.00135
16.98	1.01398	1.08619	1.03393	1.46088	1.47223	0.8582	1.01398
17	0.72514	1.30574	0.99066	1.75844	2.42295	1.81393	0.72514
17.02	0.94564	0.77968	1.10429	2.09342	2.0386	1.42383	0.94564
17.04	0.55015	1.16884	0.86659	1.92789	2.4893	1.2873	0.55015
17.06	1.26992	0.98499	1.05053	1.12698	1.72206	1.13127	1.26992
17.08	0.91017	1.12027	1.30946	1.64193	1.62694	1.01424	0.91017
17.1	1.10348	1.19075	0.35925	2.02938	2.48245	1.57987	1.10348
17.12	1.06832	0.78283	1.00661	1.70803	2.39162	0.93622	1.06832
17.14	0.78734	1.09203	0.96925	1.65665	1.9361	1.11176	0.78734
17.16	0.57214	1.16333	1.29443	1.43944	1.73043	1.30681	0.57214
17.18	0.62892	1.19428	1.1493	1.32623	1.72381	1.36532	0.62892
17.2	1.10695	1.20345	0.89106	1.09368	2.87475	0.97523	1.10695
17.22	0.68749	1.35127	1.00051	0.73188	3.47246	1.36532	0.68749
17.24	0.85846	1.08049	0.86407	1.80882	2.36357	1.11176	0.85846
17.26	0.81455	0.93313	0.76125	1.53872	2.92444	1.22879	0.81455
17.28	0.60257	0.89543	0.47927	2.37238	2.46967	1.13127	0.60257
17.3	0.37373	0.5887	0.52439	1.34869	1.9049	1.09226	0.37373
17.32	0.69869	1.11593	1.07315	1.15113	2.12393	1.30681	0.69869
17.34	0.93553	1.03996	0.64587	1.06369	1.30588	1.54086	0.93553
17.36	0.89156	0.82408	0.88818	1.31958	1.41091	1.2678	0.89156
17.38	1.17756	1.34598	0.66407	1.76276	1.7872	1.17028	1.17756
17.4	0.59401	0.91646	0.75811	1.25163	2.24605	1.11176	0.59401
17.42	0.45947	0.79294	1.00663	1.44226	2.0451	0.8582	0.45947
17.44	0.72071	0.61975	1.15704	1.25195	2.07072	1.18978	0.72071
17.46	0.64906	0.60352	0.57754	1.60711	1.63852	1.63839	0.64906
17.48	0.62801	0.82862	1.44755	1.22208	1.69369	1.40433	0.62801
17.5	1.11685	0.77404	0.74608	1.1424	1.0288	1.15077	1.11685
17.52	0.84658	0.75532	0.82391	1.59991	2.41916	1.2873	0.84658
17.54	0.38954	0.88134	0.59613	1.11388	1.53429	0.91672	0.38954
17.56	0.1391	1.07578	1.23449	1.79175	1.92185	1.2678	0.1391
17.58	0.90481	1.13445	0.42541	1.5807	1.64256	0.97523	0.90481
17.6	0.73982	0.98571	0.59567	1.25546	1.76833	0.56563	0.73982
17.62	0.64043	1.10896	0.14872	1.44772	2.72928	1.11176	0.64043
17.64	0.43599	1.14163	0.95393	1.09686	1.90282	1.09226	0.43599
17.66	0.17502	1.03302	0.7196	1.33599	1.38778	1.15077	0.17502
17.68	0.76238	1.08269	0.9756	1.42631	2.15194	0.93622	0.76238
17.7	0.79099	1.0436	0.80832	1.41631	1.60056	0.8582	0.79099
17.72	0.48459	0.77885	0.52752	1.43537	1.96084	0.99473	0.48459
17.74	0.62743	0.76905	0.53534	1.89501	1.62217	1.2873	0.62743
17.76	0.67075	0.68571	0.85743	1.08801	1.14052	1.30681	0.67075
17.78	0.60622	0.59454	0.76132	1.38942	2.15248	1.07275	0.60622
17.8	0.78287	0.76725	0.85918	1.18841	1.78697	1.30681	0.78287
17.82	0.6272	0.80696	1.04401	1.44683	1.83241	1.01424	0.6272
17.84	1.09972	0.72111	0.67092	1.15465	2.0959	0.97523	1.09972
17.86	0.84406	0.58648	0.3356	1.67529	1.82196	0.74117	0.84406
17.88	0.35748	0.58483	0.63388	1.10649	1.71697	0.72167	0.35748
17.9	0.77684	0.70623	0.7373	1.2191	1.16353	0.89721	0.77684
17.92	0.53472	0.89954	1.18996	1.253	2.0407	1.07275	0.53472
17.94	0.79651	1.08213	0.56118	1.40681	1.50758	0.93622	0.79651
17.96	1.25969	0.40536	0.62679	0.91719	2.20224	1.42383	1.25969
17.98	0.45077	0.89982	0.85783	0.86598	2.05224	1.46284	0.45077
18	0.75161	0.7	0.49108	1.27431	1.25293	1.09226	0.75161
18.02	0.51701	1.49983	0.86483	1.3173	1.15525	1.42383	0.51701
18.04	0.85537	1.11816	0.8964	1.45905	0.89839	1.01424	0.85537
18.06	0.83754	1.08409	0.37731	1.58282	0.99244	0.68266	0.83754
18.08	1.01509	0.88572	0.16845	2.01737	2.19293	1.61888	1.01509
18.1	1.16434	0.43532	0.36066	1.46092	2.03222	1.09226	1.16434
18.12	0.28405	1.02199	0.6002	1.37614	1.61889	1.24829	0.28405
18.14	0.40744	0.83841	0.38487	1.57649	1.78482	1.07275	0.40744
18.16	0.53226	0.60288	1.25766	1.69395	1.21779	1.38483	0.53226
18.18	0.98308	0.61306	0.89568	1.49526	2.06688	1.01424	0.98308
18.2	1.02997	0.88771	0.75035	1.08311	2.01074	1.2678	1.02997
18.22	0.83327	0.86244	0.89733	1.95428	1.78758	1.59938	0.83327
18.24	0.83647	0.8965	0.87132	1.29997	2.54651	1.17028	0.83647
18.26	1.04726	0.78253	0.66762	0.91293	1.64283	1.46284	1.04726
18.28	0.6998	0.70689	0.40096	0.5466	2.12336	1.09226	0.6998
18.3	0.78324	0.87783	0.1898	1.27493	2.46317	1.38483	0.78324
18.32	0.72484	0.97191	0.36142	1.57061	2.24099	1.65789	0.72484
18.34	0.77368	0.68082	0.68771	1.1813	1.92881	1.44334	0.77368
18.36	0.50363	1.03857	0.88749	1.31997	2.69458	0.87771	0.50363
18.38	1.36633	1.09493	0.80162	1.47554	1.88656	1.91145	1.36633
18.4	0.77717	0.95912	0.71746	0.59102	2.46949	1.54086	0.77717
18.42	0.66296	1.14998	1.12535	1.40267	2.00844	1.67739	0.66296
18.44	0.65696	1.13806	1.15848	1.57113	1.19216	2.00897	0.65696
18.46	0.66695	0.76243	0.87751	1.50401	1.37344	1.57987	0.66695
18.48	0.99538	1.42786	0.36421	1.47571	2.41662	2.08699	0.99538
18.5	1.03006	0.99991	0.84119	1.2543	1.79026	1.54086	1.03006
18.52	0.40013	1.20183	0.99891	1.08886	1.92168	1.77492	0.40013
18.54	1.0491	1.24763	1.27043	1.74067	1.35672	2.06749	1.0491
18.56	0.70398	1.27739	0.90638	1.67052	2.12859	2.24303	0.70398
18.58	0.72437	0.92886	1.05878	1.09316	1.88583	2.22352	0.72437
18.6	0.92277	0.7586	0.87706	1.0477	1.9753	2.02848	0.92277
18.62	0.66449	0.59683	1.85676	0.7949	1.51795	1.61888	0.66449
18.64	0.95842	1.1679	1.13124	1.8201	2.23215	1.95046	0.95842
18.66	1.05804	1.38366	0.77614	1.51199	2.21542	2.02848	1.05804
18.68	1.2688	0.9691	0.80973	1.54038	2.4528	1.89194	1.2688
18.7	0.91198	1.37761	1.01851	2.371	2.30494	2.06749	0.91198
18.72	0.85081	1.00042	1.05556	2.02124	2.55566	2.08699	0.85081
18.74	1.10847	1.19927	1.22103	1.47544	1.77453	2.1065	1.10847
18.76	1.39342	1.25267	0.83475	2.06363	2.43457	2.22352	1.39342
18.78	1.26739	1.44437	0.91763	1.70695	2.81541	2.00897	1.26739
18.8	1.20082	1.27402	1.20199	0.96566	1.90511	3.12073	1.20082
18.82	1.34091	1.63605	2.00546	1.54337	2.50003	2.18451	1.34091
18.84	1.78442	1.68433	1.04049	2.04962	3.0361	2.16501	1.78442
18.86	1.30594	1.83227	1.59632	2.75363	3.22581	2.45758	1.30594
18.88	1.02017	1.55714	0.71779	3.0698	3.33852	2.63312	1.02017
18.9	1.48881	1.68474	1.7675	2.83954	2.74392	2.65262	1.48881
18.92	1.0354	1.78239	1.36404	2.95412	3.68895	1.91145	1.0354
18.94	1.9967	1.79982	1.69373	3.01477	2.5065	2.30154	1.9967
18.96	2.10822	1.33473	1.61808	2.51702	2.47827	2.67213	2.10822
18.98	1.53445	1.51106	1.40525	3.07595	1.80496	3.02321	1.53445
19	1.54448	1.68229	2.10592	3.34778	3.21629	2.86717	1.54448
19.02	1.14127	1.56597	1.9292	2.38126	3.33682	2.37956	1.14127
19.04	1.02516	1.27478	1.89784	2.13265	2.92185	2.32105	1.02516
19.06	0.61243	1.92924	2.03662	2.58093	2.60167	2.36005	0.61243
19.08	0.98389	1.56842	1.65575	2.16639	2.66169	2.39906	0.98389
19.1	1.06257	1.08811	1.10161	1.95912	2.87157	2.9647	1.06257
19.12	1.05625	1.16399	0.94918	1.9442	4.02611	2.49659	1.05625
19.14	0.88	0.78711	0.63792	1.41916	3.57185	2.63312	0.88
19.16	0.7164	1.08549	1.32694	1.94783	4.47551	2.24303	0.7164
19.18	0.6346	1.1747	1.7005	1.7859	3.5913	2.1065	0.6346
19.2	0.61589	0.8816	1.49578	2.49161	3.26991	1.85294	0.61589
19.22	0.66875	0.59442	0.97313	2.10633	1.9121	2.00897	0.66875
19.24	0.41221	0.6461	0.78384	1.61957	2.03189	2.36005	0.41221
19.26	1.04719	0.801	1.28889	2.19642	2.042	2.06749	1.04719
19.28	1.13049	1.0557	1.36363	2.35744	2.2537	2.24303	1.13049
19.3	0.47368	1.09591	0.91941	1.82716	3.08564	1.91145	0.47368
19.32	0.33678	0.94425	1.35948	2.23475	2.59517	1.85294	0.33678
19.34	0.69347	0.89247	0.70072	1.54539	1.90542	2.45758	0.69347
19.36	0.34819	0.75123	0.97356	1.7098	1.40782	1.75541	0.34819
19.38	0.42283	0.62491	0.99074	1.25254	1.72856	1.61888	0.42283
19.4	0.98185	0.84136	0.92054	1.34969	2.12007	1.67739	0.98185
19.42	0.43725	0.89876	0.6909	1.6859	1.60692	1.87244	0.43725
19.44	0.69195	0.99749	1.01439	1.86724	1.67428	1.17028	0.69195
19.46	0.81602	0.73301	0.82755	2.02202	2.1957	1.61888	0.81602
19.48	0.53021	0.90368	0.68565	2.117	1.99364	1.6969	0.53021
19.5	0.44394	1.38	0.6214	2.63911	2.33039	1.65789	0.44394
19.52	0.66813	0.50851	0.77043	2.41282	1.85692	1.91145	0.66813
19.54	0.42648	0.2249	0.36204	2.15615	1.00718	1.77492	0.42648
19.56	0.45601	0.68793	0.77013	2.15329	1.92063	1.63839	0.45601
19.58	1.02642	0.87187	1.47574	1.40239	1.74401	1.52136	1.02642
19.6	0.21018	0.55164	0.99769	2.92399	1.93628	1.57987	0.21018
19.62	0.33499	0.68178	1.38214	2.12851	1.02369	1.93095	0.33499
19.64	0.67024	0.77322	0.32467	2.10367	1.45931	0.8387	0.67024
19.66	0.37509	0.74087	0.55778	2.68289	2.45662	1.09226	0.37509
19.68	0.63201	0.66745	0.14832	2.42768	1.56234	1.7164	0.63201
19.7	0.68405	0.31782	0.95458	2.27937	1.01273	1.2678	0.68405
19.72	0.57253	0.64826	0.659	2.5698	1.7974	1.05325	0.57253
19.74	0.68827	0.31887	0.37573	2.56091	1.79948	1.32631	0.68827
19.76	0.7103	0.83298	1.01602	2.52017	1.67086	1.11176	0.7103
19.78	0.70925	0.80261	0.99818	3.233	2.60258	1.77492	0.70925
19.8	0.57376	0.71049	0.22715	2.82499	1.49305	1.18978	0.57376
19.82	0.39641	0.64877	0.41622	2.48962	1.7696	1.42383	0.39641
19.84	0.2138	0.59069	0.45868	3.0022	2.40923	1.40433	0.2138
19.86	0.64638	0.22262	0.61873	2.55174	1.11917	1.07275	0.64638
19.88	0.58271	0.46433	0.77347	2.54357	1.9605	1.07275	0.58271
19.9	0.72447	0.29621	0.56943	2.18036	2.26758	1.11176	0.72447
19.92	0.49163	0.85261	0.9585	2.57044	1.77437	1.30681	0.49163
19.94	0.14754	0.61256	0.5073	2.78522	1.61296	1.73591	0.14754
19.96	0.83583	0.53774	0.63439	1.60058	2.1326	1.56037	0.83583
19.98	0.83385	0.59301	0.58508	2.53663	1.7223	1.30681	0.83385
20	0.8436	0.74208	0.31598	1.63388	1.67224	1.2873	0.8436
20.02	0.4604	0.76813	0.96109	2.3745	1.2378	0.8387	0.4604
20.04	0.887	0.35455	0.77614	2.37947	1.4144	1.07275	0.887
20.06	0.6932	0.69742	0.88706	2.03696	1.93878	1.30681	0.6932
20.08	0.81745	0.50533	1.46623	2.71523	1.31801	0.58514	0.81745
20.1	0.53106	0.76723	1.17562	2.78137	1.67211	1.22879	0.53106
20.12	0.33574	0.76978	0.66631	2.63128	1.01376	0.87771	0.33574
20.14	0.5935	0.99987	0.39787	2.92126	1.8385	0.91672	0.5935
20.16	0.6628	0.33312	0.11602	1.86439	1.35598	1.30681	0.6628
20.18	1.16107	0.90594	0.54865	2.52612	2.29035	1.65789	1.16107
20.2	1.15424	0.90596	0.86374	2.31092	1.36977	1.03374	1.15424
20.22	0.72059	1.00949	0.70909	2.32884	1.12743	1.34582	0.72059
20.24	0.73731	0.60794	0.76832	2.21497	0.88573	1.32631	0.73731
20.26	0.48536	0.66371	0.13076	1.84734	1.54492	1.32631	0.48536
20.28	0.8153	0.94817	0	2.53572	1.78989	1.38483	0.8153
20.3	0.71912	0.90057	1.13558	2.11683	1.93725	0.89721	0.71912
20.32	0.81295	1.18287	0.80372	1.55224	1.69347	1.11176	0.81295
20.34	0.42349	0.70046	0.64839	1.91946	1.94113	1.24829	0.42349
20.36	1.04425	0.2539	1.03034	2.48421	1.03514	1.40433	1.04425
20.38	1.13978	0.77093	0.54255	2.42199	2.03366	1.11176	1.13978
20.4	1.35968	1.13373	1.06253	2.14272	2.75798	1.59938	1.35968
20.42	0.85637	1.12541	0.77235	1.90787	2.49987	1.87244	0.85637
20.44	1.02164	1.26251	0.81635	2.2323	2.35989	1.91145	1.02164
20.46	1.44633	1.23325	1.11839	1.3723	2.30757	1.87244	1.44633
20.48	1.59065	0.7275	0.91109	1.94685	2.63974	1.48235	1.59065
20.5	1.41966	0.3813	1.10024	2.12819	2.49426	1.54086	1.41966
20.52	1.60122	1.08377	0.96517	2.36247	2.4238	1.6969	1.60122
20.54	1.05718	0.96083	0.79746	2.57481	2.82561	2.00897	1.05718
20.56	0.94463	0.81982	1.23954	1.52147	2.65084	2.57461	0.94463
20.58	0.95745	0.89276	0.40994	2.42548	2.08159	2.04798	0.95745
20.6	0.61433	1.19663	1.35011	2.89434	2.43525	1.91145	0.61433
20.62	1.09079	1.17259	0.99826	2.14497	2.91768	2.41857	1.09079
20.64	1.23672	0.97551	1.222	2.65954	2.9655	2.76965	1.23672
20.66	1.11153	0.6471	0.44669	2.10742	3.10641	3.15974	1.11153
20.68	1.01641	0.82163	1.36966	3.06049	3.97725	3.99844	1.01641
20.7	0.92626	0.73954	0.58388	2.659	3.12126	4.01794	0.92626
20.72	1.03038	1.16203	0.77552	1.93904	3.90857	5.83187	1.03038
20.74	0.99335	0.72132	0.51201	1.99424	3.81983	6.378	0.99335
20.76	1.00389	0.54537	1.06333	1.85593	2.87689	8.15292	1.00389
20.78	1.03126	1.0942	0.50278	2.4273	3.83711	9.3622	1.03126
20.8	0.73163	0.56847	0.4097	1.6543	4.77637	10.1619	0.73163
20.82	0.07376	1.14039	0.73342	2.69313	4.47436	11.5662	0.07376
20.84	0.83045	1.03861	0.49009	1.96636	5.13686	10.552	0.83045
20.86	1.07199	0.95486	0.36498	2.54233	4.2442	11.5857	1.07199
20.88	1.2615	0.73888	0.34039	2.78329	5.53197	10.1619	1.2615
20.9	0.74248	1.01654	0.92692	2.59514	5.36708	9.30369	0.74248
20.92	1.00186	0.97794	1.22416	2.78902	5.57249	8.26994	1.00186
20.94	1.20132	0.99506	0.63539	2.9268	6.10951	6.90462	1.20132
20.96	0.31502	0.80205	0.51026	2.55183	4.89069	5.5393	0.31502
20.98	0.81294	0.64537	0.47466	2.67178	4.70701	4.19349	0.81294
21	0.83742	0.77165	1.00013	2.43635	4.85752	4.252	0.83742
21.02	0.4939	0.90612	1.34338	3.08805	4.20871	3.56934	0.4939
21.04	0.56301	0.76651	0.93188	2.35323	3.90903	3.78389	0.56301
21.06	0.6717	0.7276	0.5681	2.69718	4.08316	3.02321	0.6717
21.08	0.42685	0.8146	1.01401	3.17608	4.22795	3.27677	0.42685
21.1	0.6311	0.66059	1.04036	2.9818	3.52349	2.71114	0.6311
21.12	0.41214	0.89046	0.73807	3.58188	3.60492	2.90618	0.41214
21.14	0.79703	0.77704	1.12827	3.19653	2.65902	3.02321	0.79703
21.16	1.13507	1.16967	1.00531	3.13106	3.37864	2.69163	1.13507
21.18	0.5557	0.83424	1.22991	3.27757	3.34026	2.75015	0.5557
21.2	0.80957	1.29187	0.84848	3.43847	2.73687	2.36005	0.80957
21.22	0.86512	1.24031	1.02977	3.39293	3.03357	2.06749	0.86512
21.24	0.86005	1.3594	1.20202	4.09342	3.56473	2.51609	0.86005
21.26	1.26906	0.8452	0.43796	4.43416	3.69611	2.57461	1.26906
21.28	1.03083	0.97108	0.1879	4.70854	2.6855	2.78916	1.03083
21.3	0.76842	1.35813	1.33005	4.0335	2.58463	2.1065	0.76842
21.32	1.31992	1.3451	1.06699	4.08574	3.14659	2.126	1.31992
21.34	1.32799	1.54146	1.10309	3.86134	2.55696	2.04798	1.32799
21.36	1.106	1.60518	1.27709	3.52901	2.48615	2.28204	1.106
21.38	1.98145	1.34548	1.34121	3.18745	3.06382	2.5551	1.98145
21.4	1.39684	1.35449	1.82655	3.31276	3.18116	1.61888	1.39684
21.42	1.92201	1.95938	1.62444	3.19639	2.57396	1.87244	1.92201
21.44	2.12037	1.91829	1.6083	2.84212	3.17486	2.41857	2.12037
21.46	1.86335	1.65239	1.46283	3.3602	3.04653	1.81393	1.86335
21.48	1.65055	1.81708	1.27726	2.85937	2.67331	1.20928	1.65055
21.5	2.08397	2.15559	1.91515	2.56609	2.6152	2.5356	2.08397
21.52	2.60088	2.06048	1.6648	2.79461	2.88319	1.61888	2.60088
21.54	2.22346	1.8742	1.82342	2.66534	2.86044	1.85294	2.22346
21.56	2.59058	2.27048	2.74701	2.73839	3.23843	1.40433	2.59058
21.58	2.82856	2.84773	2.351	2.46154	2.81927	1.73591	2.82856
21.6	2.62677	2.23839	2.00838	1.92255	2.92426	1.48235	2.62677
21.62	2.65011	2.53251	2.15815	1.88459	2.95267	1.38483	2.65011
21.64	3.09174	2.60444	2.50216	2.30345	2.75015	1.48235	3.09174
21.66	2.37987	2.33923	2.92006	2.58213	3.20423	1.89194	2.37987
21.68	2.00373	2.39031	2.43965	2.15591	3.07866	1.46284	2.00373
21.7	2.37824	2.5639	2.25606	2.00217	2.15027	1.52136	2.37824
21.72	2.66696	2.53174	2.64494	1.21597	2.70203	1.34582	2.66696
21.74	2.42647	2.46416	2.26409	1.64759	2.69318	1.11176	2.42647
21.76	1.8162	2.85414	2.58846	1.93065	3.21296	1.18978	1.8162
21.78	1.92879	2.48891	2.22261	1.62705	2.44511	1.89194	1.92879
21.8	1.81673	1.90815	2.40207	1.21742	2.28946	1.63839	1.81673
21.82	1.96003	1.75662	2.68656	1.93339	2.48596	1.32631	1.96003
21.84	1.4156	1.62837	1.89504	2.21674	2.40133	1.46284	1.4156
21.86	1.48653	1.33515	2.63173	1.46233	2.70517	1.57987	1.48653
21.88	1.60665	1.75835	2.08017	1.77187	1.98312	0.99473	1.60665
21.9	1.00585	1.45975	1.91878	1.73057	1.601	1.32631	1.00585
21.92	1.34008	1.50915	1.81834	1.35822	1.72299	1.63839	1.34008
21.94	1.61698	1.32518	1.74764	1.52102	1.66793	1.07275	1.61698
21.96	1.40399	1.09783	1.44795	1.32682	1.23209	0.4096	1.40399
21.98	0.72146	1.02367	1.60282	0.83359	1.17145	0.87771	0.72146
22	0.72291	1.18355	1.42798	1.77397	1.60716	0.72167	0.72291
22.02	0.79892	1.07156	1.79911	0.97348	1.74595	0.4291	0.79892
22.04	0.41778	0.81943	2.2702	1.494	1.87402	0.91672	0.41778
22.06	0.9803	0.67524	0.96646	0.8085	2.36066	0.76068	0.9803
22.08	0.71082	0.4005	0.63626	1.25997	1.13563	1.38483	0.71082
22.1	0.62221	0.64816	1.21929	1.00047	1.32468	0.76068	0.62221
22.12	0.21544	0.87808	0.72613	1.12133	1.25568	1.6969	0.21544
22.14	0.71466	0.66649	1.376	0.87772	1.85549	1.07275	0.71466
22.16	0.70895	0.8119	0.65917	1.30808	1.79148	1.24829	0.70895
22.18	0.53561	0.6476	0.66654	1.1786	2.36051	1.07275	0.53561
22.2	0.62458	0.80273	0.64871	1.41493	2.40883	0.97523	0.62458
22.22	0.46959	0.64261	0.79389	1.1426	1.78617	0.8387	0.46959
22.24	0.56995	0.66341	0.51261	1.22567	2.77662	0.44861	0.56995
22.26	0.48121	0.84578	0.38716	0.92132	1.93573	0.4096	0.48121
22.28	0.66681	0.84293	0.41989	0.71149	1.69601	0.78018	0.66681
22.3	0.56919	0.55469	1.02502	1.65541	1.85335	0.95572	0.56919
22.32	0.02034	0.39406	0.53207	1.23909	1.59914	0.78018	0.02034
22.34	0.18401	0.83017	0.77745	1.0077	2.01345	1.13127	0.18401
22.36	0.90958	0.9195	0.8334	0.5915	1.8777	1.32631	0.90958
22.38	0.27564	0.9979	0.58071	0.62903	1.50534	0.58514	0.27564
22.4	0.12784	0.72864	0.72776	1.35336	0.94712	0.95572	0.12784
22.42	0.16155	0.45379	0.53376	0.84581	1.44326	0.62415	0.16155
22.44	0.00739	0.29631	1.14818	1.65778	1.44735	0.79969	0.00739
22.46	0.29405	0.54115	0.72883	1.18104	1.46826	1.03374	0.29405
22.48	0.8814	0.87441	0.26463	1.15786	2.04611	0.95572	0.8814
22.5	0.31254	0.29572	0.78936	0.83553	1.57609	0.68266	0.31254
22.52	0.95922	0.79629	1.00321	1.17773	0.85194	0.58514	0.95922
22.54	0.6321	0.43366	0.27086	0.92617	1.88891	0.68266	0.6321
22.56	0.72459	0.32684	0.9049	0.75064	1.38274	0.60464	0.72459
22.58	0.39472	0	1.03014	1.26061	1.82772	0.72167	0.39472
22.6	0.42374	0.42687	0.44283	1.40141	0.63722	0.89721	0.42374
22.62	0.61341	0.39362	0.53033	1.1673	1.01346	0.72167	0.61341
22.64	0.53004	0.48317	0.37801	1.23672	1.0634	0.8387	0.53004
22.66	0.70145	0.64191	0.73278	1.43998	0.67616	0.37059	0.70145
22.68	0.56302	0.71622	0.58586	0.91293	0.83967	0.97523	0.56302
22.7	0.57986	0.41018	0.76812	0.95276	0.68615	0.21455	0.57986
22.72	0.76687	0.64007	0.55304	0.90762	0.84766	0.89721	0.76687
22.74	0.29661	0.39579	0.65609	0.52201	1.13558	0.81919	0.29661
22.76	0.89475	0.916	0.26229	1.31036	0.88356	0.60464	0.89475
22.78	0.3	0.61289	0.40431	0.69029	0.96267	0.56563	0.3
22.8	0.54488	0.6534	0.12849	1.28322	1.33726	0.91672	0.54488
22.82	0.51275	0.37293	0.11903	1.08417	1.85796	1.15077	0.51275
22.84	0.50692	0.51642	0.43244	1.43162	1.27141	0.52662	0.50692
22.86	0.43052	0.53542	0.50905	0.97193	1.57335	0.70217	0.43052
22.88	0.45916	0.53721	0.98531	0.96927	1.90515	0.46811	0.45916
22.9	0	0.49567	1.00573	1.17925	1.14814	0.76068	0
22.92	0.3245	0.58895	0.3178	0.81186	0.53339	0.93622	0.3245
22.94	0.47874	0.56134	0.42801	0.69627	1.37354	0.74117	0.47874
22.96	0.40263	0.55795	0.47653	1.49923	1.05874	0.79969	0.40263
22.98	0.29063	0.98408	0.83336	1.05435	2.16199	0.62415	0.29063
23	0.60089	0.48718	0.65937	1.10804	1.35126	1.63839	0.60089
23.02	0.49427	0.58187	0.67034	0.71135	1.39876	0.58514	0.49427
23.04	0.0971	0.47723	0.63515	1.49599	1.19518	0.66316	0.0971
23.06	0.86146	0.83882	0.69043	0.72509	1.10982	0.4096	0.86146
23.08	0.90614	0.56516	0.75564	1.15856	1.1172	0.79969	0.90614
23.1	0.27494	0.74213	0.45985	1.56746	0.16293	0.60464	0.27494
23.12	0.58963	0.53931	0.94979	1.41368	0.89011	0.54613	0.58963
23.14	0.9331	0.80368	0.73854	1.0928	1.07583	0.54613	0.9331
23.16	0.80447	1.03378	0.67919	1.29974	1.51185	0.79969	0.80447
23.18	0.52443	0.77836	0.6167	0.65677	0.90581	1.05325	0.52443
23.2	0.43113	0.61144	0.40243	0.81423	0.96757	0.97523	0.43113
23.22	0.64803	0.59188	0.74629	0.93297	1.3219	0.78018	0.64803
23.24	0.96318	0.55983	1.0114	1.31876	1.13512	1.07275	0.96318
23.26	0.88245	1.16139	0.77895	1.41493	1.20511	1.13127	0.88245
23.28	0.67683	1.35066	0.48977	0.98502	1.32693	0.52662	0.67683
23.3	0.61643	0.99052	1.01579	1.25068	1.59906	0.89721	0.61643
23.32	0.57009	0.83582	0.9603	0.99667	1.50959	0.8387	0.57009
23.34	0.84735	0.89579	1.12408	1.33345	1.54911	0.64365	0.84735
23.36	1.00201	1.14805	0.6217	1.46792	2.34028	0.33158	1.00201
23.38	1.37024	1.15471	0.62286	0.93364	2.00563	1.18978	1.37024
23.4	0.7768	1.35113	0.71003	1.26124	0.82385	1.07275	0.7768
23.42	1.0198	1.11513	0.49653	1.33508	1.40914	0.62415	1.0198
23.44	0.821	0.76695	1.30776	1.72461	1.16523	0.46811	0.821
23.46	1.05548	0.87951	1.51508	1.20941	1.86377	0.72167	1.05548
23.48	0.91599	1.18484	1.84281	1.22063	1.30609	1.01424	0.91599
23.5	1.53716	1.02925	1.22604	1.53472	0.76354	0.97523	1.53716
23.52	1.05112	1.26308	1.27148	1.93139	0.87727	0.93622	1.05112
23.54	0.82417	1.19672	1.20331	2.01217	1.09411	0.87771	0.82417
23.56	1.18594	1.39351	1.25507	1.43873	1.7293	0.99473	1.18594
23.58	0.99205	1.22053	1.60762	0.65597	0.67923	0.79969	0.99205
23.6	1.16445	1.40194	1.43968	0.89365	1.54306	0.4291	1.16445
23.62	1.44719	1.27907	1.61616	0.77685	0.65737	1.2873	1.44719
23.64	1.07144	0.98535	1.99562	0.78531	1.28783	0.81919	1.07144
23.66	0.84333	1.70936	1.0729	1.69732	0.96708	1.07275	0.84333
23.68	0.99456	1.55484	1.10434	1.29122	1.35013	0.87771	0.99456
23.7	1.44085	0.95394	1.5576	1.64743	2.18927	1.09226	1.44085
23.72	0.96789	1.20842	1.50659	1.35977	0.47668	0.4291	0.96789
23.74	1.16455	1.1524	1.63364	1.44922	1.21031	1.09226	1.16455
23.76	1.01606	1.09884	1.76964	1.89301	1.29081	1.20928	1.01606
23.78	1.66777	1.27537	1.99286	1.03653	0.72724	0.8582	1.66777
23.8	1.53143	1.09895	1.15125	1.27457	1.03554	0.29257	1.53143
23.82	1.04889	1.27887	1.0682	1.89503	1.29549	0.66316	1.04889
23.84	0.87178	1.00934	1.55784	1.94768	1.56395	1.07275	0.87178
23.86	1.13293	0.75708	2.13176	1.32185	2.23555	0.79969	1.13293
23.88	1.26608	0.75207	1.49438	1.94587	2.79495	1.2873	1.26608
23.9	1.34809	1.1134	1.84825	1.97359	2.5389	1.36532	1.34809
23.92	1.54822	1.16639	1.70948	1.01769	1.65751	0.8582	1.54822
23.94	1.4646	1.56318	1.43618	2.34805	1.91635	1.07275	1.4646
23.96	1.16853	1.71451	1.39042	1.8119	1.6308	0.97523	1.16853
23.98	1.7075	1.63484	1.54613	1.59665	1.89731	1.65789	1.7075
24	1.5863	1.89488	1.63844	1.58464	2.35644	1.20928	1.5863
24.02	1.30595	1.8611	1.78121	1.28587	3.55117	1.67739	1.30595
24.04	1.35772	1.44784	2.02591	1.53843	3.32471	1.2678	1.35772
24.06	1.5127	1.51852	1.43558	2.28783	2.59656	1.56037	1.5127
24.08	1.45534	2.11054	1.10649	2.17482	2.16714	1.44334	1.45534
24.1	1.10414	2.22027	2.19127	2.48824	2.6572	1.57987	1.10414
24.12	1.62148	1.90533	2.23976	2.43808	2.50942	0.81919	1.62148
24.14	1.9335	1.7764	2.14727	2.32966	3.20687	1.83343	1.9335
24.16	2.13406	2.39099	1.6002	2.6819	3.37976	1.40433	2.13406
24.18	1.64305	2.20515	1.81681	2.41557	3.67835	1.7164	1.64305
24.2	1.9325	2.54968	2.67269	2.56741	3.63462	1.36532	1.9325
24.22	2.02701	3.05512	2.45451	3.29644	4.78453	1.89194	2.02701
24.24	2.88012	3.24499	2.43	4.13381	5.37895	1.65789	2.88012
24.26	2.63294	2.69448	3.09226	4.41501	5.36856	1.54086	2.63294
24.28	2.61156	3.73667	3.37613	4.49211	7.04836	2.36005	2.61156
24.3	3.17673	3.94103	3.86009	4.70384	8.62555	1.85294	3.17673
24.32	3.55508	4.41299	3.79844	5.46133	9.59553	2.75015	3.55508
24.34	4.0527	5.20761	4.35651	7.40539	10.066	2.76965	4.0527
24.36	4.67689	5.28805	4.77908	7.40487	11.6538	2.41857	4.67689
24.38	5.45515	6.20366	5.0505	8.59098	14.1598	2.71114	5.45515
24.4	5.73961	7.88325	5.54621	9.42774	18.5121	2.39906	5.73961
24.42	6.65726	9.17924	6.9272	8.63778	18.406	2.63312	6.65726
24.44	8.36661	9.41464	8.09725	8.79776	18.6843	2.61361	8.36661
24.46	9.70789	9.99874	7.97074	9.96561	19.6325	2.43807	9.70789
24.48	9.89404	11.4819	9.28492	9.19795	21.1297	2.86717	9.89404
24.5	11.8046	11.334	10.3489	8.58262	21.2285	2.92569	11.8046
24.52	11.3562	11.11	10.7173	7.64398	22.5945	3.06222	11.3562
24.54	10.8679	10.671	11.2251	6.8938	20.8823	3.00371	10.8679
24.56	11.3524	9.54338	11.8973	6.09238	18.3956	2.76965	11.3524
24.58	10.0438	8.33009	11.1132	6.44744	16.6676	2.71114	10.0438
24.6	8.58629	7.72301	9.93332	5.48911	14.9293	2.94519	8.58629
24.62	6.93229	6.79194	9.50289	4.80273	13.8627	3.19875	6.93229
24.64	6.33309	6.07028	8.60005	5.37409	10.5153	3.29627	6.33309
24.66	5.65921	5.48432	8.18912	5.12957	8.86875	3.10123	5.65921
24.68	4.74279	5.56095	6.9761	5.46226	8.54754	2.92569	4.74279
24.7	4.03717	4.81276	6.64202	4.75189	7.51828	3.15974	4.03717
24.72	4.31926	3.95403	5.56081	4.76767	7.31504	2.73064	4.31926
24.74	4.08584	3.80203	4.82857	4.41005	7.72804	3.37429	4.08584
24.76	3.07253	3.9843	5.24063	4.7621	7.54597	3.90092	3.07253
24.78	2.90106	3.62333	5.13375	3.65387	6.71297	2.9842	2.90106
24.8	3.34533	3.16401	4.60554	4.06358	6.07021	2.90618	3.34533
24.82	2.7641	3.20956	4.36268	5.05312	6.82479	2.71114	2.7641
24.84	2.55687	3.14086	3.73771	5.42889	6.1741	3.23776	2.55687
24.86	2.50557	2.85628	3.3635	4.22987	5.71212	3.04272	2.50557
24.88	3.11948	2.92167	2.69659	4.95386	5.5322	2.67213	3.11948
24.9	2.30245	3.24664	3.08748	4.892	5.92614	3.14024	2.30245
24.92	2.61823	2.89141	2.73043	4.84406	4.2368	3.54983	2.61823
24.94	2.53268	3.13976	2.92691	4.526	4.7493	3.49132	2.53268
24.96	3.27044	2.59078	2.31262	5.11767	5.60704	3.68637	3.27044
24.98	2.93818	2.64302	2.31347	4.34262	5.39122	3.15974	2.93818
25	2.1292	2.48483	2.65839	4.35377	5.43151	3.90092	2.1292
25.02	1.8559	2.72764	2.96037	4.56556	4.9061	3.58884	1.8559
25.04	1.71291	2.79478	2.57223	4.67033	4.43295	3.80339	1.71291
25.06	2.13457	2.62148	3.15968	4.95326	4.34321	4.33002	2.13457
25.08	2.25853	2.68009	2.89587	4.71483	3.45102	3.43281	2.25853
25.1	2.49599	2.3209	3.17968	4.55597	4.75388	3.68637	2.49599
25.12	2.51146	2.34763	2.9368	4.70994	4.69749	4.09596	2.51146
25.14	2.23711	2.49759	2.95837	4.54394	4.60034	4.72011	2.23711
25.16	2.59364	2.95226	3.93825	4.39487	4.52028	4.73961	2.59364
25.18	2.76297	3.05596	3.20709	4.30846	3.9841	4.73961	2.76297
25.2	2.53066	2.781	2.86773	4.01767	4.00638	4.83714	2.53066
25.22	2.40035	2.82839	3.42646	4.83835	4.30151	5.34426	2.40035
25.24	2.15667	2.81212	3.9146	3.86489	4.6982	6.08543	2.15667
25.26	2.9096	3.56108	3.50065	4.57828	4.73319	6.22196	2.9096
25.28	2.95938	3.30841	3.45951	4.78388	4.73944	6.02692	2.95938
25.3	3.12924	3.25321	3.20122	4.11926	4.59848	5.5198	3.12924
25.32	3.01002	3.00122	3.36881	4.04305	4.2681	6.14394	3.01002
25.34	2.90119	3.12358	3.38742	4.15657	3.8513	5.5393	2.90119
25.36	2.98545	3.28101	3.87501	4.20304	3.97397	4.89565	2.98545
25.38	3.05782	3.33562	4.14322	4.21825	4.52556	5.83187	3.05782
25.4	2.91562	3.75193	4.36342	4.28868	4.88159	5.50029	2.91562
25.42	3.31286	3.20563	3.75064	4.53086	4.78641	4.97367	3.31286
25.44	3.99867	3.46186	3.63954	4.11999	3.92266	5.9489	3.99867
25.46	3.61443	4.28441	4.22485	4.02874	4.64843	4.83714	3.61443
25.48	3.56417	3.52734	4.99843	3.63669	4.13568	4.50556	3.56417
25.5	3.50936	3.86923	4.65527	3.60156	5.31948	3.90092	3.50936
25.52	3.99172	4.00191	3.39348	4.04564	4.99905	4.29101	3.99172
25.54	3.70638	3.55839	3.84417	3.9041	4.36439	3.66686	3.70638
25.56	3.16751	3.90584	3.90674	3.93873	4.97226	4.11547	3.16751
25.58	3.06751	4.07759	4.23495	3.38718	6.06846	3.43281	3.06751
25.6	3.4208	4.18582	4.1453	3.17788	4.80206	4.05695	3.4208
25.62	3.44743	3.75209	4.60561	3.29346	5.22426	3.64736	3.44743
25.64	3.33492	3.425	4.5144	3.52003	4.7699	3.60835	3.33492
25.66	2.74518	3.63352	4.16427	3.50983	4.84076	3.00371	2.74518
25.68	2.65556	3.37417	4.04356	3.25932	4.53973	2.9647	2.65556
25.7	2.7405	2.94033	3.58921	3.7202	4.70231	3.15974	2.7405
25.72	2.68445	3.17392	3.17352	3.76377	4.60593	3.25727	2.68445
25.74	2.9792	2.75779	2.69454	2.93335	4.74512	3.43281	2.9792
25.76	2.80307	2.73685	2.93075	4.03285	3.86194	2.9647	2.80307
25.78	2.39373	2.5779	2.8822	3.82552	5.0391	3.90092	2.39373
25.8	2.3868	2.43993	3.1984	4.19354	4.44247	3.00371	2.3868
25.82	2.41214	2.29611	2.58025	3.76125	4.66151	3.4133	2.41214
25.84	2.15387	2.41093	3.21737	3.3021	4.77265	3.70587	2.15387
25.86	2.30219	2.328	2.63692	3.44695	5.25325	3.80339	2.30219
25.88	2.36954	2.33017	2.40327	3.85152	4.31148	4.15448	2.36954
25.9	2.21133	2.42584	2.90617	3.96214	5.76905	4.42754	2.21133
25.92	1.50095	2.332	2.79729	4.18432	5.86513	4.6616	1.50095
25.94	2.69602	2.30898	2.94354	3.98108	4.62846	4.34952	2.69602
25.96	2.44963	2.27502	2.33612	2.87142	5.3206	4.77862	2.44963
25.98	2.03187	2.25199	2.23764	3.66188	4.48547	6.22196	2.03187
26	2.00934	2.2342	2.24993	4.01202	4.7089	5.89038	2.00934
26.02	2.12647	2.32353	2.7212	3.45928	4.73958	6.76809	2.12647
26.04	1.84333	2.48794	2.26295	3.50261	5.60303	8.48449	1.84333
26.06	1.56132	2.54871	2.4624	3.19102	5.70336	8.46499	1.56132
26.08	1.68979	2.73224	2.45532	3.47773	5.62551	9.7718	1.68979
26.1	2.32095	2.5626	2.52825	3.98811	5.98774	9.63526	2.32095
26.12	2.64847	2.50419	2.55727	4.45902	6.25593	10.0449	2.64847
26.14	2.55091	2.51104	3.14624	3.39849	5.72541	9.57675	2.55091
26.16	2.33375	2.37809	2.76702	3.50027	7.07521	8.66004	2.33375
26.18	2.23032	2.67929	2.62186	4.19958	7.0233	7.87985	2.23032
26.2	3.18295	3.14212	3.262	4.29018	8.59214	7.52877	3.18295
26.22	2.63788	3.53292	3.03042	4.2495	8.5728	6.8071	2.63788
26.24	3.35399	2.70282	3.38545	4.33309	9.37017	5.44178	3.35399
26.26	3.84963	3.1523	3.66708	4.42605	9.92156	4.79813	3.84963
26.28	3.24777	3.1279	3.47837	3.46954	9.45033	4.81763	3.24777
26.3	3.26723	3.81464	3.65904	3.30759	8.37441	4.85664	3.26723
26.32	3.66903	3.87421	4.62677	4.80922	8.12467	3.47182	3.66903
26.34	4.25853	3.90294	4.04683	3.75173	7.88637	3.21826	4.25853
26.36	4.46031	4.08931	4.43807	4.32009	7.32929	3.37429	4.46031
26.38	4.28658	4.4075	5.22003	3.72026	6.96239	2.78916	4.28658
26.4	4.40259	4.35427	5.1473	3.97164	6.75707	3.49132	4.40259
26.42	4.56695	3.87671	5.20605	4.79611	6.38897	3.45231	4.56695
26.44	4.86356	4.00282	5.51829	4.05459	5.88982	3.02321	4.86356
26.46	3.83372	4.60986	5.21259	4.36774	5.61747	2.84767	3.83372
26.48	4.52302	4.1101	5.19865	4.2483	5.46385	2.71114	4.52302
26.5	3.53484	3.18905	4.30971	3.94203	5.62359	2.47708	3.53484
26.52	3.40012	3.60545	4.82718	3.80452	5.70569	3.17925	3.40012
26.54	3.52392	3.88732	5.09211	3.86194	5.78967	2.92569	3.52392
26.56	3.09948	3.12683	4.7775	4.62938	5.69322	2.63312	3.09948
26.58	3.25311	3.52179	4.49605	3.98567	4.47002	2.82816	3.25311
26.6	3.10716	2.96444	3.40062	3.91929	5.08134	2.24303	3.10716
26.62	3.07389	2.50568	4.13129	4.37087	4.6877	2.76965	3.07389
26.64	2.56234	2.43957	3.54216	4.06782	4.52039	3.10123	2.56234
26.66	2.87857	2.88537	3.26439	3.34111	4.41879	3.33528	2.87857
26.68	1.97968	2.45681	2.65191	3.33677	4.70735	3.21826	1.97968
26.7	1.98185	1.84669	3.01421	4.45245	5.3973	2.47708	1.98185
26.72	1.89067	2.48149	2.88816	4.50952	4.75892	3.27677	1.89067
26.74	1.73118	2.4381	2.5143	3.20991	5.36478	2.71114	1.73118
26.76	3.00399	2.16899	2.22632	3.51814	5.25572	2.49659	3.00399
26.78	2.32526	2.31703	2.85484	3.85111	6.23254	3.45231	2.32526
26.8	2.10896	2.21639	2.89356	4.39951	5.40537	3.43281	2.10896
26.82	2.29056	2.03756	2.41127	4.44386	5.85781	2.9647	2.29056
26.84	2.05859	2.62104	2.34511	5.08796	5.50753	2.94519	2.05859
26.86	1.59277	2.48794	2.82677	4.35292	5.66596	3.00371	1.59277
26.88	1.85701	2.30696	1.79359	4.4483	6.13821	2.9842	1.85701
26.9	2.0215	1.77669	2.33295	4.14589	4.79993	2.86717	2.0215
26.92	1.45589	2.03649	2.03631	4.04238	4.89302	3.35479	1.45589
26.94	1.37267	1.70725	2.62354	3.73149	5.3519	3.10123	1.37267
26.96	1.20884	1.93305	2.21143	4.05106	4.68345	2.57461	1.20884
26.98	1.67374	2.10191	2.02596	4.3268	5.58555	3.12073	1.67374
27	1.75695	2.19018	2.46457	3.85595	6.28111	3.02321	1.75695
27.02	1.769	1.85485	2.27587	4.63185	6.1794	2.88668	1.769
27.04	1.69602	1.76209	2.1421	4.19746	5.77632	3.37429	1.69602
27.06	1.78062	1.84493	2.56685	4.03954	6.40625	2.82816	1.78062
27.08	1.37068	2.06518	2.31011	4.05627	6.77792	3.23776	1.37068
27.1	1.57556	1.7119	1.91383	3.93365	6.4723	2.45758	1.57556
27.12	1.46083	1.9693	2.35578	4.35665	6.73125	2.37956	1.46083
27.14	1.47298	2.13335	2.09511	4.73095	6.26422	2.73064	1.47298
27.16	1.55477	2.03374	2.63995	4.90707	5.6343	2.39906	1.55477
27.18	1.75785	1.79109	1.9139	4.41072	5.4839	2.34055	1.75785
27.2	1.43818	1.6443	2.39272	4.48322	6.68186	1.81393	1.43818
27.22	1.91511	1.8029	2.56361	4.78051	6.47533	2.67213	1.91511
27.24	1.74066	2.06693	2.33211	4.81432	5.36715	3.33528	1.74066
27.26	1.90289	2.1586	2.4005	3.81299	5.45151	2.51609	1.90289
27.28	1.78765	1.75155	2.82865	4.45267	6.03639	2.67213	1.78765
27.3	1.99016	2.20921	1.94586	3.64379	6.3751	2.43807	1.99016
27.32	1.52254	2.13935	2.55072	4.029	7.07329	2.30154	1.52254
27.34	1.36684	2.08125	2.01542	4.2495	6.35517	2.90618	1.36684
27.36	2.02687	2.08088	2.13114	4.2319	6.83908	2.16501	2.02687
27.38	1.6453	1.74557	2.28306	4.27749	6.3183	1.91145	1.6453
27.4	1.61471	1.77414	2.45746	4.55573	7.81176	2.51609	1.61471
27.42	2.16589	1.81801	2.27325	4.26363	7.12741	2.9842	2.16589
27.44	1.47892	2.20912	2.55645	4.39433	7.576	2.65262	1.47892
27.46	1.57196	1.95461	2.12675	4.83919	7.75743	2.22352	1.57196
27.48	1.38283	2.30575	2.14373	4.44388	7.90306	3.37429	1.38283
27.5	1.51921	2.16414	2.91363	4.73475	7.1775	2.00897	1.51921
27.52	1.89372	2.06684	3.04292	4.77974	8.10274	2.51609	1.89372
27.54	2.08217	2.22746	2.44451	4.13773	8.47172	2.24303	2.08217
27.56	1.81773	2.36098	2.10569	4.33975	8.81866	2.126	1.81773
27.58	2.08773	2.32572	2.83849	4.65344	9.29761	3.29627	2.08773
27.6	2.18408	2.42457	3.14056	4.42021	9.79346	2.63312	2.18408
27.62	2.25618	2.57183	2.37829	5.29906	10.1857	2.36005	2.25618
27.64	2.06028	2.27034	2.85743	4.50685	10.4501	2.90618	2.06028
27.66	2.28962	2.27594	2.56572	4.49367	9.6256	3.02321	2.28962
27.68	2.28574	2.37118	2.84318	4.6954	10.7379	2.69163	2.28574
27.7	2.41538	2.33734	3.29486	3.5758	10.9338	2.9647	2.41538
27.72	2.13309	2.4034	3.43645	3.97219	10.25	2.63312	2.13309
27.74	2.70642	2.27596	3.5487	4.29955	11.8185	3.86191	2.70642
27.76	2.47924	2.59165	3.1365	4.11178	11.1394	3.4133	2.47924
27.78	2.64528	2.58582	3.02833	4.76354	12.5688	3.51083	2.64528
27.8	3.06546	2.48649	2.95177	4.65436	13.4242	3.27677	3.06546
27.82	2.9417	2.65026	2.55495	5.92238	11.4793	3.8424	2.9417
27.84	2.67389	3.03582	3.2791	4.7542	12.7956	4.11547	2.67389
27.86	2.63252	3.1262	4.12702	5.31254	13.4805	5.05169	2.63252
27.88	3.38396	3.17068	3.00097	4.52274	12.9219	5.44178	3.38396
27.9	3.39611	3.44536	3.57891	4.78968	13.7933	5.98791	3.39611
27.92	3.76825	3.13939	3.92307	4.77443	14.9208	7.17769	3.76825
27.94	4.51594	4.07546	3.7906	4.36622	13.1957	7.25571	4.51594
27.96	4.72701	4.64131	3.8182	4.90485	12.7384	5.61732	4.72701
27.98	5.2003	4.95861	4.54775	5.04418	11.934	5.90989	5.2003
28	5.28754	5.72508	5.29224	5.62753	12.5747	4.93466	5.28754
28.02	5.54393	5.66565	5.56857	5.64884	11.3654	3.51083	5.54393
28.04	5.33464	5.43202	5.83766	6.56937	12.4012	4.23249	5.33464
28.06	5.1807	5.55918	5.52962	6.72123	10.3099	3.70587	5.1807
28.08	5.64852	5.20891	4.99374	6.35754	9.17273	3.64736	5.64852
28.1	5.11686	4.8354	5.59623	5.45701	8.71618	3.14024	5.11686
28.12	5.28644	5.25567	5.76746	4.29263	9.19571	3.08172	5.28644
28.14	4.92017	5.38597	5.83602	5.23901	9.27176	3.25727	4.92017
28.16	5.12525	5.1095	5.70943	5.8966	8.29228	2.9842	5.12525
28.18	5.1327	5.07996	5.43664	5.74724	8.64107	2.65262	5.1327
28.2	5.5177	4.30547	5.67919	5.52032	8.15875	3.45231	5.5177
28.22	5.41157	4.05742	5.54376	5.24434	8.82175	2.49659	5.41157
28.24	5.00738	4.00606	5.12449	5.48654	8.62411	3.23776	5.00738
28.26	5.79488	4.31992	4.77693	4.93988	8.42052	2.71114	5.79488
28.28	5.54502	4.44299	5.18984	5.44558	8.75597	1.96996	5.54502
28.3	5.69404	4.70292	4.98994	5.56288	8.76579	2.90618	5.69404
28.32	5.59209	4.50401	5.82453	5.45093	8.48054	2.94519	5.59209
28.34	5.0818	4.57241	5.57416	4.995	8.93739	2.82816	5.0818
28.36	5.46411	5.33295	5.23742	5.29305	8.88167	2.30154	5.46411
28.38	5.16784	5.22449	6.02604	5.18466	8.04716	2.24303	5.16784
28.4	5.33784	5.25709	5.61854	5.03266	8.4825	2.49659	5.33784
28.42	5.85215	5.53699	5.62117	5.20604	7.87614	2.39906	5.85215
28.44	5.38285	4.99886	5.00059	5.67535	8.18861	3.12073	5.38285
28.46	5.37433	5.34903	5.75914	5.28859	7.97616	2.71114	5.37433
28.48	5.58201	5.37359	5.2008	4.54155	8.56662	2.43807	5.58201
28.5	5.82751	4.89248	6.19027	5.16963	8.09656	2.82816	5.82751
28.52	5.62494	4.29389	5.90629	4.78976	8.40311	2.78916	5.62494
28.54	4.98021	4.87628	5.83275	5.01417	8.21492	2.78916	4.98021
28.56	5.47964	4.95252	6.37134	5.20961	8.26145	2.57461	5.47964
28.58	5.8124	4.40453	5.98527	5.65581	8.1549	2.78916	5.8124
28.6	5.48708	4.81916	5.50443	4.81365	7.9207	2.75015	5.48708
28.62	5.62299	4.90467	6.11828	5.18304	7.0329	2.63312	5.62299
28.64	4.86215	5.28161	5.89394	5.10423	6.96582	3.17925	4.86215
28.66	4.88629	5.43295	6.01337	5.22838	8.09764	3.12073	4.88629
28.68	5.62237	5.25822	5.91245	5.49177	7.5868	2.49659	5.62237
28.7	5.34391	5.27572	6.1413	5.11563	7.35729	2.90618	5.34391
28.72	5.36335	5.81561	6.20698	4.99102	8.87012	2.5551	5.36335
28.74	5.61014	5.40543	5.55853	4.32325	8.72671	2.67213	5.61014
28.76	5.67554	5.19436	5.54634	4.78139	7.7195	2.82816	5.67554
28.78	5.47218	5.14722	5.9728	5.51449	7.83822	2.63312	5.47218
28.8	6.35743	5.11703	6.22691	6.24316	8.73159	3.3938	6.35743
28.82	5.50329	5.13477	6.2488	5.70175	8.48921	2.57461	5.50329
28.84	5.92334	5.07457	5.63528	5.48825	7.34886	3.17925	5.92334
28.86	5.76765	5.53218	5.94737	5.30517	6.95598	2.22352	5.76765
28.88	5.79357	5.33491	6.68221	5.18529	7.66959	2.61361	5.79357
28.9	6.03914	5.27166	6.2369	4.92755	7.6179	2.41857	6.03914
28.92	6.21892	6.03387	6.17878	5.29877	8.78469	2.88668	6.21892
28.94	5.71692	6.10467	6.33451	5.86947	8.47075	2.61361	5.71692
28.96	5.75288	5.95131	6.17961	5.82718	7.60051	3.10123	5.75288
28.98	5.79883	5.23118	6.36766	6.07514	7.93647	2.86717	5.79883
29	6.63017	5.44671	6.55503	5.79323	7.98653	3.10123	6.63017
29.02	6.79271	5.75213	6.57925	5.14633	8.13123	3.10123	6.79271
29.04	6.8745	5.85269	6.18441	6.15556	8.02745	2.94519	6.8745
29.06	7.26554	6.81554	6.62015	5.91913	8.6865	3.02321	7.26554
29.08	6.56591	6.05481	6.98144	5.89135	8.83077	3.06222	6.56591
29.1	6.64657	6.41048	7.13298	5.46623	8.40311	3.76438	6.64657
29.12	6.99855	6.51284	7.64558	5.38633	8.39884	2.51609	6.99855
29.14	7.36865	7.27804	7.05409	5.09969	9.75429	3.49132	7.36865
29.16	7.53505	7.19015	6.93933	5.92235	9.61393	3.3938	7.53505
29.18	7.77243	6.72577	6.80525	6.45265	8.95254	3.27677	7.77243
29.2	8.82815	6.54159	7.02461	6.07828	9.96641	3.37429	8.82815
29.22	9.59879	7.53177	7.84563	5.90868	9.78285	4.11547	9.59879
29.24	8.7276	7.84547	8.25092	6.27762	9.52133	3.60835	8.7276
29.26	8.33115	7.68698	8.51622	5.18432	9.0068	3.31578	8.33115
29.28	8.88733	8.38041	8.07788	5.8753	8.82148	3.74488	8.88733
29.3	9.56855	8.05929	8.17816	5.80315	9.7267	3.70587	9.56855
29.32	10.2455	7.87637	8.492	5.84935	8.70354	3.31578	10.2455
29.34	10.0723	8.94789	8.19003	5.61764	9.54099	3.56934	10.0723
29.36	10.6044	9.20149	8.72655	5.35483	10.2928	3.49132	10.6044
29.38	11.3077	9.24604	8.76007	5.79715	9.79511	3.54983	11.3077
29.4	11.1307	9.8509	9.39148	6.00811	10.8577	4.11547	11.1307
29.42	10.973	10.1577	9.79682	6.80618	10.9359	4.11547	10.973
29.44	10.8351	10.6361	10.1509	6.83569	10.912	3.68637	10.8351
29.46	12.1266	10.2494	10.2492	6.04307	10.2552	4.07646	12.1266
29.48	12.3811	10.2942	11.1464	6.08183	9.93932	4.38853	12.3811
29.5	12.5328	9.89318	10.2759	6.23668	10.1738	3.97894	12.5328
29.52	13.3283	10.3868	10.9306	6.36794	10.771	3.88141	13.3283
29.54	13.2172	10.8813	11.2533	5.98427	10.116	4.17398	13.2172
29.56	13.5752	10.9104	11.1304	6.55986	9.39589	4.87615	13.5752
29.58	13.9443	10.7387	11.7739	7.09319	10.2796	4.58358	13.9443
29.6	14.1211	10.9765	12.0573	6.32148	10.6835	4.73961	14.1211
29.62	13.84	11.1942	13.0949	6.4574	10.1142	4.58358	13.84
29.64	13.4936	11.7981	12.7797	6.39318	10.3065	5.14921	13.4936
29.66	13.0577	11.3086	12.3557	5.91343	10.2545	5.24673	13.0577
29.68	14.2089	11.8452	11.7071	6.42517	9.79936	4.56407	14.2089
29.7	13.5206	11.6552	12.507	6.01092	10.9975	4.87615	13.5206
29.72	13.3443	11.233	12.895	6.21729	10.3857	5.89038	13.3443
29.74	13.3396	11.489	13.5069	5.35768	10.9627	4.95416	13.3396
29.76	13.9273	11.4516	13.6151	6.54185	10.6997	5.12971	13.9273
29.78	12.9081	11.8071	12.7361	6.70379	10.0263	6.29998	12.9081
29.8	12.3163	11.9414	12.1385	6.76801	9.89673	5.48079	12.3163
29.82	13.184	12.2174	12.7183	6.66538	10.6217	4.73961	13.184
29.84	12.7104	10.5051	12.2519	7.16443	10.8414	5.12971	12.7104
29.86	12.414	10.0136	12.1139	7.6358	11.4798	5.50029	12.414
29.88	12.3852	10.4884	12.5134	7.14725	11.8105	6.04642	12.3852
29.9	12.1563	10.7956	12.3404	6.23964	11.2399	5.92939	12.1563
29.92	12.601	10.7639	11.6494	6.94922	10.439	5.40277	12.601
29.94	12.4174	10.9752	12.6534	7.13431	11.0089	5.75385	12.4174
29.96	11.8185	10.673	12.5142	8.00424	11.733	5.83187	11.8185
29.98	11.6205	10.7145	11.6207	8.08005	11.6689	5.75385	11.6205
30	11.3879	10.4632	12.6146	8.54333	11.0496	5.03218	11.3879
30.02	11.3057	10.3546	12.0554	7.27405	10.8747	6.29998	11.3057
30.04	12.316	10.3591	11.7489	7.36341	11.0813	5.57831	12.316
30.06	12.5343	10.1331	12.409	7.27412	11.9759	5.14921	12.5343
30.08	12.0167	9.81271	11.3298	7.5739	12.0887	5.40277	12.0167
30.1	11.1742	10.3604	11.8599	8.10961	12.9875	6.02692	11.1742
30.12	11.7537	9.70377	11.2813	8.36299	12.2142	5.48079	11.7537
30.14	11.1342	9.68583	11.7197	8.73839	12.2384	5.9684	11.1342
30.16	11.6029	9.94425	11.0816	9.12138	12.2266	5.71484	11.6029
30.18	11.4626	10.485	11.5691	9.46773	12.9408	6.61205	11.4626
30.2	11.6085	10.65	11.3965	9.3123	13.1947	5.75385	11.6085
30.22	11.3947	10.1603	12.7213	9.15686	13.3853	6.16345	11.3947
30.24	11.492	10.3285	12.2285	9.47821	13.6284	6.88512	11.492
30.26	11.7491	10.7897	12.1591	11.082	14.4789	5.73435	11.7491
30.28	11.2856	11.2923	11.9704	12.1518	15.1338	6.14394	11.2856
30.3	11.441	11.3452	12.313	12.2742	16.9147	6.49503	11.441
30.32	11.3884	10.4067	12.0084	11.6086	16.5397	6.24147	11.3884
30.34	10.8335	10.1729	11.2934	11.7613	17.0312	6.51453	10.8335
30.36	11.3538	11.2465	11.8981	13.2297	16.5364	6.04642	11.3538
30.38	11.365	11.6736	11.9412	13.1734	15.9084	7.06066	11.365
30.4	11.9199	11.3979	11.4573	12.9624	16.6503	7.31422	11.9199
30.42	10.8577	10.698	12.5367	12.0931	18.0931	6.26097	10.8577
30.44	10.5817	10.3584	12.6326	12.5917	19.8908	7.68481	10.5817
30.46	10.9276	10.1465	12.9581	13.5186	21.7533	7.27521	10.9276
30.48	11.1245	9.92711	12.6211	13.6398	20.6018	8.23093	11.1245
30.5	10.2053	10.232	12.2181	12.9854	21.3079	8.69904	10.2053
30.52	10.7481	9.84983	11.4822	12.9547	23.7265	8.48449	10.7481
30.54	10.6569	9.86066	11.868	13.8836	25.0871	10.669	10.6569
30.56	9.705	10.1614	11.5654	13.0285	26.1031	10.1424	9.705
30.58	9.76048	9.80052	11.6504	13.6996	26.7408	9.61576	9.76048
30.6	9.80862	9.30668	11.9682	13.17	31.6882	11.6832	9.80862
30.62	9.94259	8.7188	10.4925	14.1082	34.8637	13.4972	9.94259
30.64	10.1899	8.89248	10.3715	14.8274	37.0773	12.756	10.1899
30.66	9.38436	8.94109	10.9619	16.0919	37.3954	14.1993	9.38436
30.68	9.42229	9.22224	11.6687	16.1018	39.2416	15.4671	9.42229
30.7	9.84177	9.63827	10.9886	16.5631	38.9256	17.6126	9.84177
30.72	10.1198	9.58078	10.5166	17.3294	38.3027	19.9727	10.1198
30.74	9.89757	10.3043	10.3001	17.6536	38.4825	23.269	9.89757
30.76	9.77592	10.2663	11.7303	18.2009	37.7461	26.3507	9.77592
30.78	9.67283	9.84042	12.1662	17.5472	37.692	27.8721	9.67283
30.8	10.6247	10.3081	11.5749	18.1009	38.7736	34.016	10.6247
30.82	11.2283	11.1991	12.2504	17.125	37.3279	37.4683	11.2283
30.84	11.9685	11.8933	11.8836	19.0086	36.7185	41.8178	11.9685
30.86	12.3068	12.2745	12.2686	19.5631	34.9737	48.0593	12.3068
30.88	12.3684	12.7093	12.7851	20.6804	35.1858	54.0472	12.3684
30.9	13.2886	13.6677	14.5023	20.5641	34.7429	54.0862	13.2886
30.92	13.9823	14.1542	14.1502	20.7538	36.4323	53.4621	13.9823
30.94	13.8452	14.9521	14.3673	20.6693	37.3997	49.0345	13.8452
30.96	15.2292	15.424	15.5559	20.5112	36.7338	44.2169	15.2292
30.98	15.476	16.0278	15.5557	20.5343	35.1809	40.6671	15.476
31	18.0498	17.3413	17.1974	21.0154	36.9685	35.6154	18.0498
31.02	19.1846	18.4161	17.3793	20.7271	35.5879	29.3154	19.1846
31.04	19.3572	20.066	18.7998	21.5988	36.014	23.7956	19.3572
31.06	19.9631	21.6936	19.1766	21.411	36.0843	21.8451	19.9631
31.08	22.1109	21.9853	20.1906	21.5254	34.2657	19.4656	22.1109
31.1	23.8672	23.7643	21.8527	20.868	35.4524	17.8467	23.8672
31.12	25.7621	25.6622	23.4113	19.1417	34.5344	15.7597	25.7621
31.14	26.7768	27.0857	24.8772	19.8526	33.6493	15.2526	26.7768
31.16	28.2378	28.8242	25.5513	20.6763	34.1105	13.7312	28.2378
31.18	29.1766	28.8514	27.15	19.9199	34.6392	12.4829	29.1766
31.2	30.2503	29.0844	28.3063	20.2852	34.2113	12.2099	30.2503
31.22	31.4456	30.6586	30.459	19.7046	32.8842	11.0396	31.4456
31.24	30.7995	31.581	31.4291	19.912	31.3209	10.9616	30.7995
31.26	30.4767	30.9202	31.713	18.851	30.5283	10.552	30.4767
31.28	30.5604	29.7406	31.279	18.2917	31.3405	9.73279	30.5604
31.3	28.8169	28.06	32.0031	18.1543	31.1126	10.1034	28.8169
31.32	27.7167	26.8116	31.6092	19.2151	29.7126	8.34796	27.7167
31.34	26.9969	25.2948	29.5975	17.9649	29.8317	9.45972	26.9969
31.36	25.3169	24.2027	30.208	17.7829	30.4283	9.59626	25.3169
31.38	23.7521	22.4377	29.5123	16.4662	30.0372	8.21143	23.7521
31.4	21.625	22.1207	27.9164	17.1547	29.6421	9.3622	21.625
31.42	20.7708	20.3451	26.7949	17.8901	27.6791	9.18666	20.7708
31.44	20.0631	19.2137	24.7259	16.5662	29.6767	8.9526	20.0631
31.46	18.6654	17.9172	23.3349	17.7286	29.31	7.35323	18.6654
31.48	17.6482	17.7674	21.843	17.663	30.7206	8.0749	17.6482
31.5	17.0158	18.1758	21.4384	16.8935	32.9139	7.70431	17.0158
31.52	16.3159	17.2029	20.3442	16.462	32.3832	8.26994	16.3159
31.54	15.4462	15.8335	19.5875	16.4246	32.7647	7.6458	15.4462
31.56	16.0812	14.6004	18.5485	16.2053	34.0262	8.34796	16.0812
31.58	15.716	15.0885	18.2334	14.7981	34.4919	7.11917	15.716
31.6	15.938	14.6633	17.2387	16.3249	34.8766	7.39224	15.938
31.62	15.8918	14.7311	17.128	15.3903	34.46	7.41174	15.8918
31.64	15.3368	15.5346	16.8784	15.6405	34.5874	7.04115	15.3368
31.66	15.3795	15.1616	15.2038	14.2519	32.9552	6.00741	15.3795
31.68	14.7691	14.3294	15.3263	14.4818	32.1713	6.90462	14.7691
31.7	15.2165	13.8615	15.452	13.864	29.3084	7.2362	15.2165
31.72	14.2622	14.1696	15.1325	14.7008	27.7967	6.53404	14.2622
31.74	13.7826	13.768	15.4351	13.5862	27.672	6.06593	13.7826
31.76	13.5769	13.3561	15.061	14.1911	26.6863	6.41701	13.5769
31.78	13.1681	12.3054	14.2809	13.3725	23.4881	6.00741	13.1681
31.8	12.533	12.2308	15.0397	11.7693	22.6557	5.71484	12.533
31.82	11.178	11.3848	14.1122	12.124	21.792	5.50029	11.178
31.84	10.5372	10.5111	13.4077	11.8075	18.9851	6.22196	10.5372
31.86	9.64644	9.99902	13.5452	11.6417	19.0021	5.90989	9.64644
31.88	8.42045	10.186	13.0885	10.8865	17.6472	6.16345	8.42045
31.9	7.89143	9.33853	12.7211	11.7515	16.1292	5.79286	7.89143
31.92	7.89349	8.35234	11.3876	11.1085	15.8238	5.92939	7.89349
31.94	7.59915	8.77347	11.7158	10.7718	15.8268	5.48079	7.59915
31.96	7.85562	8.0259	11.317	11.2103	15.111	6.00741	7.85562
31.98	8.16765	7.57535	10.9136	11.8235	14.1879	5.71484	8.16765
32	7.71654	7.33719	10.431	10.8994	12.9131	5.79286	7.71654
32.02	6.87171	7.32718	9.81989	10.9897	12.7292	6.12444	6.87171
32.04	6.41355	7.14057	9.00581	10.1737	12.9354	5.69534	6.41355
32.06	6.13859	6.01949	8.77527	10.3253	12.7317	5.38327	6.13859
32.08	5.67669	5.76311	7.89866	10.6628	12.4133	4.56407	5.67669
32.1	5.50607	5.90278	7.56777	10.3337	12.2623	5.46128	5.50607
32.12	5.09091	5.77195	7.69546	10.0735	12.457	5.63682	5.09091
32.14	4.70029	5.32266	6.89731	9.55659	11.6967	4.50556	4.70029
32.16	4.71015	5.33643	6.51623	9.33183	11.0677	5.01268	4.71015
32.18	4.27967	5.21095	7.01145	9.07304	11.4209	4.93466	4.27967
32.2	4.13428	4.96962	6.29974	9.27267	12.4206	5.16871	4.13428
32.22	3.75022	4.93646	6.08248	9.00268	10.9262	5.07119	3.75022
32.24	4.56077	4.20881	5.68291	9.47792	10.9841	5.32475	4.56077
32.26	4.35493	4.12433	5.91551	9.36142	10.3432	5.71484	4.35493
32.28	4.15348	4.05686	6.53692	8.65403	9.35001	4.77862	4.15348
32.3	3.94433	4.0144	6.40017	9.43242	8.8881	4.79813	3.94433
32.32	4.38964	4.06207	6.2711	9.02713	9.93492	5.42227	4.38964
32.34	4.60864	4.17543	5.41625	8.51084	9.95975	4.79813	4.60864
32.36	4.14174	4.33588	5.62302	10.368	9.12868	5.26624	4.14174
32.38	4.08214	3.79269	6.08568	10.3388	9.02988	4.85664	4.08214
32.4	3.68537	4.27299	5.58726	10.499	8.56505	4.6616	3.68537
32.42	3.81878	4.26772	5.56431	9.85128	8.73414	5.59782	3.81878
32.44	3.76735	3.99536	5.90768	9.41643	9.3757	5.05169	3.76735
32.46	3.43311	3.45027	5.67444	8.68491	9.44715	5.16871	3.43311
32.48	3.33242	3.8744	5.16856	9.635	8.92898	5.5198	3.33242
32.5	3.83628	4.02586	5.24097	8.81157	9.32852	5.63682	3.83628
32.52	3.24438	3.87454	5.01206	8.64601	9.12947	6.06593	3.24438
32.54	3.9591	4.09459	5.03449	9.47447	9.11281	6.22196	3.9591
32.56	4.32229	4.08444	5.28475	7.94372	7.81726	6.10493	4.32229
32.58	3.81658	4.18196	4.88184	8.27326	8.40338	7.11917	3.81658
32.6	3.5692	3.96548	4.86753	8.43931	8.67483	7.15818	3.5692
32.62	3.70107	3.86653	4.59205	8.28278	7.94041	7.39224	3.70107
32.64	2.80123	4.04436	4.78786	8.3294	9.20735	8.15292	2.80123
32.66	3.33362	3.83017	5.43553	8.62786	8.70021	8.54301	3.33362
32.68	4.18525	3.83232	5.37802	8.74559	7.33286	8.66004	4.18525
32.7	3.83167	3.64332	4.77701	8.41899	8.84736	10.2399	3.83167
32.72	3.434	3.65231	4.73026	9.36435	8.33225	9.63526	3.434
32.74	3.90806	3.6931	5.15405	9.90187	8.00945	10.5715	3.90806
32.76	4.34411	3.98044	4.68594	8.85826	8.18331	11.0396	4.34411
32.78	3.35699	4.00303	4.18079	8.47941	8.64157	10.3764	3.35699
32.8	3.60936	4.14945	4.7793	8.43338	8.74589	11.1566	3.60936
32.82	4.1665	3.93118	5.1135	8.80521	7.98058	11.0981	4.1665
32.84	3.37158	3.88833	4.43909	9.53789	8.73536	10.8836	3.37158
32.86	3.6066	3.91323	3.95998	9.83598	8.07655	10.708	3.6066
32.88	3.82327	4.14138	4.31791	9.24441	6.75001	10.0839	3.82327
32.9	3.41476	3.62444	4.49022	9.18304	7.34941	9.7718	3.41476
32.92	3.25022	3.1568	4.73047	9.17876	8.39276	8.83558	3.25022
32.94	3.80976	3.43493	4.88411	9.55526	8.01164	9.01112	3.80976
32.96	3.59687	3.5472	5.27501	8.79546	8.80047	7.91886	3.59687
32.98	3.26167	3.82922	4.82815	8.8701	8.56484	7.08016	3.26167
33	3.29093	3.4808	4.51915	8.12614	8.47031	6.88512	3.29093
33.02	3.19834	3.56448	4.58761	8.43107	8.33458	6.06593	3.19834
33.04	3.21327	3.75206	4.57262	8.10228	8.34537	6.45602	3.21327
33.06	2.86697	3.62812	4.09895	8.05505	7.96079	6.33899	2.86697
33.08	3.6023	3.27995	4.69545	8.87505	7.93827	5.90989	3.6023
33.1	3.36266	3.40472	4.70292	8.81484	8.77015	6.16345	3.36266
33.12	3.43182	3.35653	4.4809	8.85358	8.05121	5.50029	3.43182
33.14	3.52005	3.19545	4.65726	8.08246	7.33937	5.38327	3.52005
33.16	3.45404	3.83884	4.94843	8.42701	8.15994	5.89038	3.45404
33.18	3.41612	3.99899	4.8757	8.03498	8.03498	5.01268	3.41612
33.2	3.72454	3.91763	4.83067	7.66464	7.86	5.46128	3.72454
33.22	3.9763	3.53776	4.96576	8.68234	7.76504	5.26624	3.9763
33.24	4.02975	3.25566	4.87175	9.03362	7.55975	4.7006	4.02975
33.26	3.79661	3.55471	3.99987	8.74142	7.62153	4.99317	3.79661
33.28	3.4731	3.99259	4.38091	8.86768	8.97821	5.65633	3.4731
33.3	3.59828	3.19373	4.47667	8.99212	7.941	5.38327	3.59828
33.32	3.42305	3.51604	4.21581	8.83986	8.57419	5.07119	3.42305
33.34	3.9014	3.67167	4.84324	9.3888	7.97377	5.40277	3.9014
33.36	3.99072	4.15905	4.23897	7.84868	7.55119	5.89038	3.99072
33.38	3.38151	3.98982	4.36294	8.78411	7.72806	5.40277	3.38151
33.4	3.50853	3.71241	4.27692	8.48519	7.11148	5.24673	3.50853
33.42	4.11002	3.99304	4.57256	9.13848	8.02343	5.85138	4.11002
33.44	4.36112	3.87741	5.10432	8.30495	9.06877	5.59782	4.36112
33.46	3.78508	3.9878	5.2087	8.36423	8.73899	5.48079	3.78508
33.48	3.77283	3.95346	5.15046	8.65117	8.38836	5.32475	3.77283
33.5	3.44983	3.92665	4.63035	9.09535	8.12605	5.26624	3.44983
33.52	4.11957	3.5767	4.82805	8.85697	8.42003	5.48079	4.11957
33.54	4.28534	3.80671	5.12975	9.22086	8.47991	5.69534	4.28534
33.56	3.87694	3.96211	5.31428	9.56537	8.02904	5.38327	3.87694
33.58	4.27059	4.22752	5.0693	8.92115	7.09329	6.02692	4.27059
33.6	4.4751	4.39297	4.97551	8.13002	7.95901	6.96314	4.4751
33.62	4.20913	4.33571	4.82303	8.59671	8.68987	6.06593	4.20913
33.64	3.83213	4.19562	4.87131	8.57574	8.4508	6.04642	3.83213
33.66	3.41476	4.70487	5.44609	8.59165	8.54652	5.75385	3.41476
33.68	4.82242	4.35691	5.66567	8.73731	9.33254	5.36376	4.82242
33.7	5.35961	4.51767	5.39784	9.81156	6.57103	5.63682	5.35961
33.72	5.26917	4.72149	5.68041	9.57517	6.21527	7.19719	5.26917
33.74	4.54286	4.30664	5.39838	8.93394	6.8705	6.55354	4.54286
33.76	5.2688	4.6996	5.2541	9.55794	7.37438	7.11917	5.2688
33.78	5.72078	4.7041	5.07918	9.62836	8.58057	6.65106	5.72078
33.8	4.93228	4.97079	5.12968	9.13183	8.58786	6.28048	4.93228
33.82	4.57906	4.388	4.67953	9.57124	8.31376	6.69007	4.57906
33.84	5.12928	5.40492	5.14781	9.96689	8.22055	7.11917	5.12928
33.86	5.58487	5.9327	5.28391	9.81103	7.97777	7.39224	5.58487
33.88	4.92028	5.51663	6.06512	10.1114	7.53775	7.74332	4.92028
33.9	5.59409	5.27759	6.33888	9.50731	8.48348	8.15292	5.59409
33.92	5.73761	5.10625	6.43098	8.6652	8.57792	7.33372	5.73761
33.94	5.86144	5.2022	6.13547	8.88582	7.99203	7.70431	5.86144
33.96	5.49339	5.21387	6.37559	10.1756	8.45675	7.31422	5.49339
33.98	5.67756	5.04129	6.61533	10.2153	8.94552	8.13341	5.67756
34	6.29952	5.43126	6.12181	9.55239	8.82144	7.97737	6.29952
34.02	5.77401	5.80998	7.14078	10.8527	8.99279	8.01638	5.77401
34.04	6.78485	6.12171	6.54609	10.298	8.54603	7.6458	6.78485
34.06	6.5025	6.14642	7.59371	9.41913	9.84253	8.25044	6.5025
34.08	7.05748	6.25987	7.03646	9.40779	9.86961	7.84084	7.05748
34.1	7.23566	6.11146	6.89639	9.01476	10.1964	8.36747	7.23566
34.12	6.06677	6.57595	6.72767	9.85395	9.98463	8.504	6.06677
34.14	6.77025	5.60331	7.53085	9.59412	10.3914	8.34796	6.77025
34.16	6.68451	6.44298	8.16519	10.7423	11.3969	8.58202	6.68451
34.18	7.17016	6.81764	8.01923	10.7422	11.5774	8.75756	7.17016
34.2	7.39638	7.08164	7.6605	10.04	11.3546	8.42598	7.39638
34.22	7.78507	7.65958	6.98101	10.8774	11.1625	8.11391	7.78507
34.24	8.64862	7.89361	8.43785	10.762	11.1705	8.87459	8.64862
34.26	8.46832	8.58928	8.16316	11.0824	10.5004	8.5235	8.46832
34.28	8.91894	7.97154	8.63966	10.2943	10.192	9.12815	8.91894
34.3	9.49094	7.39237	8.25524	11.3163	9.82621	9.01112	9.49094
34.32	9.13508	7.59002	7.74997	12.5962	9.88106	8.504	9.13508
34.34	9.29836	7.8174	7.74983	12.9083	11.0883	7.6458	9.29836
34.36	8.77259	7.69823	8.04854	11.5486	10.5567	7.2362	8.77259
34.38	8.22258	7.06066	7.86665	11.5144	10.2496	6.94363	8.22258
34.4	8.41181	7.74166	8.21953	11.2119	10.8296	7.37273	8.41181
34.42	8.39421	7.72338	8.19014	10.2072	11.277	7.41174	8.39421
34.44	6.9044	6.87963	8.3496	9.88636	10.9466	7.29471	6.9044
34.46	7.16292	6.75688	8.48902	9.42005	10.6972	7.13868	7.16292
34.48	7.25468	7.42044	8.12286	9.03882	10.2868	7.00215	7.25468
34.5	7.45405	6.87135	7.68458	9.2135	11.2315	6.98264	7.45405
34.52	7.08158	6.80164	7.50089	9.96825	10.9667	7.78233	7.08158
34.54	7.03471	7.21687	8.08411	9.87568	11.3124	8.05539	7.03471
34.56	7.47096	6.84607	7.80464	9.06253	10.4317	7.37273	7.47096
34.58	7.79928	7.00932	8.11518	8.69097	11.1854	7.13868	7.79928
34.6	7.81486	7.28097	8.41791	9.52559	10.3696	7.6458	7.81486
34.62	7.35883	7.59815	8.9125	9.04373	10.3032	8.44548	7.35883
34.64	7.24226	7.91322	8.16372	8.51254	9.64551	8.87459	7.24226
34.66	7.70909	7.40999	8.47877	7.83938	9.98136	9.14765	7.70909
34.68	7.64274	7.34017	8.93027	8.35062	10.0372	9.81081	7.64274
34.7	7.47364	7.5465	9.38659	9.21401	9.53932	9.98635	7.47364
34.72	7.53009	7.20868	8.95028	8.60586	9.01002	9.65477	7.53009
34.74	7.10089	7.24551	9.43428	8.73912	9.48608	10.708	7.10089
34.76	6.98894	7.60014	8.25242	9.3314	8.95163	11.4102	6.98894
34.78	7.12357	7.4527	8.15085	9.45846	9.54764	10.3764	7.12357
34.8	7.13985	7.086	8.69073	9.56944	8.514	10.7275	7.13985
34.82	7.03234	6.96721	8.35605	9.51762	9.17541	10.708	7.03234
34.84	7.24161	6.06293	8.36976	9.04305	8.93275	9.18666	7.24161
34.86	6.57162	6.08688	7.63017	8.7126	9.02054	9.61576	6.57162
34.88	6.82702	6.40082	7.56254	9.66508	8.66779	10.0254	6.82702
34.9	6.46584	5.7973	7.37168	8.26961	9.07739	7.95787	6.46584
34.92	6.22885	5.95386	7.16009	8.31828	8.51959	7.48976	6.22885
34.94	5.82605	5.68121	7.53672	8.20129	8.45115	7.19719	5.82605
34.96	5.20337	5.72171	7.26518	8.23771	9.32275	6.45602	5.20337
34.98	5.5896	5.41379	7.14478	8.56612	8.77793	5.98791	5.5896
35	5.20201	5.40125	6.60136	8.28115	9.25055	7.13868	5.20201
35.02	5.54885	5.06701	6.75747	8.15371	8.56576	6.51453	5.54885
35.04	5.53358	5.65597	6.80063	8.14254	8.28876	5.5393	5.53358
35.06	5.15427	5.229	6.94286	7.74611	8.28565	6.08543	5.15427
35.08	4.61299	4.83617	6.53492	7.88028	8.14752	6.14394	4.61299
35.1	4.39262	4.8267	6.01845	7.9969	8.65242	6.67057	4.39262
35.12	5.045	4.61193	5.70697	7.78607	8.89916	6.06593	5.045
35.14	4.84487	4.73951	5.9305	8.39283	8.88703	6.45602	4.84487
35.16	4.79159	4.3447	5.90301	8.25484	8.3094	6.53404	4.79159
35.18	4.77256	4.80737	5.51457	7.59944	8.63784	7.56778	4.77256
35.2	4.47163	5.01004	5.5802	8.11818	8.37472	8.21143	4.47163
35.22	4.62538	5.20234	5.16801	8.33179	8.75756	8.46499	4.62538
35.24	4.91039	5.00077	5.46133	8.47881	8.6296	8.19193	4.91039
35.26	4.80628	4.94747	5.63416	8.59538	8.27006	9.42071	4.80628
35.28	4.3971	4.98647	6.07634	8.52836	8.60975	9.65477	4.3971
35.3	4.79118	4.54468	6.16639	9.09091	8.42719	10.2789	4.79118
35.32	5.35984	4.6045	6.18984	8.91407	8.07942	11.0006	5.35984
35.34	4.70594	4.64556	6.54303	8.21055	7.94529	11.5272	4.70594
35.36	4.29369	4.66439	5.70759	7.9174	7.56265	11.9758	4.29369
35.38	4.86481	4.86896	5.56023	8.41758	8.45369	11.5467	4.86481
35.4	4.67343	4.37807	6.45887	8.61054	8.82745	12.3269	4.67343
35.42	4.95482	4.45318	6.4885	8.39439	8.04464	12.1123	4.95482
35.44	5.04061	4.94871	5.97722	9.10395	8.5567	12.3269	5.04061
35.46	4.31853	4.4912	5.43174	8.37851	9.16359	11.8393	4.31853
35.48	4.1734	4.84383	5.7041	8.79325	8.9714	11.1956	4.1734
35.5	5.08981	4.77461	5.64662	8.32625	9.32174	9.90833	5.08981
35.52	4.87151	5.0015	5.27814	8.46709	8.83944	9.30369	4.87151
35.54	4.59419	4.89283	5.80945	8.29376	9.45854	8.69904	4.59419
35.56	4.11789	5.14247	5.5826	8.1303	10.0426	7.58728	4.11789
35.58	4.58439	5.23106	5.90715	8.07733	10.4508	7.86035	4.58439
35.6	5.46153	5.28324	6.72828	8.00541	10.6401	7.78233	5.46153
35.62	5.28628	5.4982	6.63089	7.89682	11.0951	6.96314	5.28628
35.64	5.03551	5.57611	6.11336	8.13279	12.0061	7.33372	5.03551
35.66	5.45981	5.82875	6.67644	6.78521	12.8986	6.00741	5.45981
35.68	5.03061	5.47655	5.85221	7.38207	12.1294	6.3975	5.03061
35.7	5.85222	5.42084	5.842	8.16274	12.6505	4.56407	5.85222
35.72	5.85123	5.51497	6.83645	8.73152	12.6365	4.79813	5.85123
35.74	5.38838	6.14606	6.50598	8.7457	12.9412	5.9489	5.38838
35.76	5.64513	6.53583	6.95661	8.10272	14.497	4.77862	5.64513
35.78	6.02372	6.26997	7.00951	7.89955	14.437	4.81763	6.02372
35.8	6.83076	6.79744	7.3985	8.32712	15.4885	5.5198	6.83076
35.82	6.48157	7.02042	7.71884	8.55548	16.8997	4.79813	6.48157
35.84	7.52122	7.49058	7.30647	8.69147	18.0674	4.13497	7.52122
35.86	8.2441	7.66389	8.0595	9.29545	19.8827	4.73961	8.2441
35.88	8.71057	7.87172	8.43783	9.62975	21.0269	4.54457	8.71057
35.9	8.3416	8.27408	7.95664	8.12652	22.7414	4.23249	8.3416
35.92	8.85411	8.45787	8.14542	8.50623	24.7726	3.56934	8.85411
35.94	10.2078	8.56867	8.04184	9.06128	27.1798	4.42754	10.2078
35.96	9.94918	9.33308	9.04747	8.74951	28.0603	4.77862	9.94918
35.98	10.8127	10.2961	10.1374	9.42251	30.4832	5.01268	10.8127
36	11.9895	10.65	10.128	9.09959	32.2281	4.2715	11.9895
36.02	13.2737	11.8402	10.9017	9.10555	35.0171	4.6811	13.2737
36.04	13.5185	12.4665	11.7362	8.99603	36.0579	4.13497	13.5185
36.06	13.9756	13.3939	12.5159	9.31153	37.289	4.31051	13.9756
36.08	16.0159	14.325	13.7246	9.90932	38.4719	4.2715	16.0159
36.1	17.0307	15.1404	13.477	9.63515	38.4344	4.29101	17.0307
36.12	17.5025	16.0385	14.3255	8.99978	38.7148	4.52506	17.5025
36.14	19.4885	16.722	15.0899	9.47886	37.8445	4.42754	19.4885
36.16	21.2305	17.486	16.0465	9.37099	35.9397	4.72011	21.2305
36.18	21.5088	17.9528	17.6095	9.26875	35.319	4.85664	21.5088
36.2	22.569	19.0231	19.1077	9.04434	34.6076	4.13497	22.569
36.22	24.1353	19.0786	20.3235	10.0387	32.6628	4.93466	24.1353
36.24	23.9661	20.2413	19.8796	9.46639	31.0751	4.64209	23.9661
36.26	24.3394	21.0921	21.1737	9.5829	29.8566	4.29101	24.3394
36.28	23.4607	20.9287	22.4653	9.94332	28.7884	4.38853	23.4607
36.3	24.1233	20.9475	23.3746	9.47075	27.0701	5.24673	24.1233
36.32	24.3887	21.7892	24.2039	9.22838	26.0755	5.07119	24.3887
36.34	24.5461	21.7443	23.9457	10.1923	24.4763	4.6811	24.5461
36.36	24.5261	21.361	24.542	10.2423	23.582	4.17398	24.5261
36.38	24.542	21.3462	25.3849	9.68645	22.1323	4.252	24.542
36.4	24.1138	20.4524	24.4273	9.7333	19.9079	4.17398	24.1138
36.42	22.756	20.1865	24.1375	10.5305	19.6056	4.36903	22.756
36.44	22.0656	19.3689	24.5648	10.436	18.1612	4.40804	22.0656
36.46	20.495	18.6749	24.2904	9.77691	17.0674	4.77862	20.495
36.48	20.3567	18.3195	23.7599	9.93645	17.1394	4.05695	20.3567
36.5	20.1186	18.2944	22.6093	10.4657	16.5032	4.252	20.1186
36.52	18.3376	17.7653	21.8079	10.4574	14.4499	4.58358	18.3376
36.54	17.6195	16.7349	21.4699	10.415	14.671	4.31051	17.6195
36.56	16.3314	16.3579	19.637	10.1385	15.0614	4.50556	16.3314
36.58	16.1182	14.7678	18.4674	9.77877	14.7652	4.2715	16.1182
36.6	14.8474	13.5082	18.4412	9.97564	13.7169	4.36903	14.8474
36.62	12.9825	13.4116	17.6847	10.0193	14.6415	4.46655	12.9825
36.64	12.8492	13.0454	14.6298	10.386	14.1635	4.54457	12.8492
36.66	12.3018	12.8285	14.1606	10.9485	14.7077	5.26624	12.3018
36.68	11.8788	12.4707	14.6964	11.6003	14.7466	4.89565	11.8788
36.7	11.6676	11.3278	15.4614	10.7822	13.9312	4.91516	11.6676
36.72	10.9687	11.0924	13.215	10.3409	12.6046	4.87615	10.9687
36.74	10.8129	10.6834	12.88	10.4186	13.1833	4.29101	10.8129
36.76	9.90258	10.2482	12.7354	11.7557	13.7193	4.52506	9.90258
36.78	9.38855	10.3534	12.4868	12.5222	14.1775	5.07119	9.38855
36.8	9.68428	9.99964	12.2325	11.8487	15.7209	4.97367	9.68428
36.82	9.49135	10.7098	11.9973	12.4294	16.2838	5.14921	9.49135
36.84	8.75644	10.7799	11.5452	12.008	15.5951	5.18822	8.75644
36.86	8.66338	10.0386	11.7494	12.8453	15.8457	5.5198	8.66338
36.88	9.23222	10.0232	12.3469	13.4071	17.1649	4.97367	9.23222
36.9	10.1406	10.2426	12.4838	13.8925	18.7763	5.26624	10.1406
36.92	10.1432	11.3287	11.9943	13.8021	19.3403	5.55881	10.1432
36.94	10.5442	11.7165	12.3736	15.0654	21.5813	5.24673	10.5442
36.96	11.7388	11.8285	13.1231	15.5916	21.6648	4.75912	11.7388
36.98	12.3761	12.716	13.5962	15.2964	22.9901	4.75912	12.3761
37	12.9185	12.713	13.4346	15.7872	25.0892	5.83187	12.9185
37.02	12.7701	13.6371	15.4757	16.3914	26.645	5.1102	12.7701
37.04	14.1281	14.4139	15.874	16.6853	27.4275	6.22196	14.1281
37.06	14.6148	15.7208	15.9819	16.3556	26.7745	5.32475	14.6148
37.08	14.7447	16.1868	16.2703	16.1399	28.3048	5.9684	14.7447
37.1	15.5834	15.752	16.8344	16.1847	28.7816	5.87088	15.5834
37.12	15.8728	15.9973	16.3224	16.6042	28.5342	5.42227	15.8728
37.14	15.4793	15.6661	16.4266	16.3259	28.3164	6.45602	15.4793
37.16	15.6079	15.2479	16.8808	15.3276	30.0029	5.69534	15.6079
37.18	15.2372	15.1588	15.9947	14.7077	28.4643	6.06593	15.2372
37.2	13.6338	14.1542	14.7209	14.6739	27.8922	6.06593	13.6338
37.22	13.1521	12.846	14.7436	13.9024	27.2988	5.89038	13.1521
37.24	13.0285	12.4611	15.1745	14.4169	26.8724	6.16345	13.0285
37.26	12.779	11.7994	15.5027	13.3932	26.3964	6.18295	12.779
37.28	12.0249	11.2715	14.5959	12.3664	24.0833	5.92939	12.0249
37.3	10.6732	11.4899	13.8132	12.4981	22.261	6.22196	10.6732
37.32	10.2386	11.1272	13.1781	12.4283	22.2786	5.77336	10.2386
37.34	10.0388	10.4153	12.6285	11.9367	20.0552	6.55354	10.0388
37.36	9.87237	10.1412	10.9988	13.1068	18.8045	6.70958	9.87237
37.38	9.53254	9.95964	10.1565	11.75	19.3625	6.10493	9.53254
37.4	9.69743	9.58511	11.0296	11.0594	18.6062	6.59255	9.69743
37.42	10.1344	9.31324	10.9547	11.3374	19.3026	5.36376	10.1344
37.44	10.0322	9.08395	10.9658	11.3041	17.4923	6.45602	10.0322
37.46	9.93558	9.04597	10.6573	11.0288	16.5972	6.08543	9.93558
37.48	9.84224	9.1017	10.4008	10.8103	16.8206	5.79286	9.84224
37.5	9.72097	9.4799	9.93868	11.4435	16.9583	6.14394	9.72097
37.52	9.9009	9.84419	9.79236	11.9996	17.5405	6.04642	9.9009
37.54	9.80151	9.87937	10.024	11.1548	17.9413	5.65633	9.80151
37.56	10.5852	9.77235	10.4872	11.356	17.6722	6.378	10.5852
37.58	11.1131	9.26927	10.647	10.9171	17.2439	5.57831	11.1131
37.6	10.6694	10.3292	11.0202	10.3626	16.7367	5.18822	10.6694
37.62	10.9843	10.6538	10.9326	10.5495	17.0663	5.40277	10.9843
37.64	11.4983	10.4273	10.9856	11.1991	16.4735	5.12971	11.4983
37.66	11.7137	10.5108	11.3454	11.2005	16.1989	5.81237	11.7137
37.68	11.3024	11.206	10.9711	10.7349	17.0193	5.89038	11.3024
37.7	11.4749	10.7357	11.3025	10.5075	16.8668	6.61205	11.4749
37.72	12.2784	11.1579	11.5373	11.2926	16.8443	6.92413	12.2784
37.74	12.2625	12.1148	11.9878	11.4096	16.4831	5.57831	12.2625
37.76	12.6739	12.2248	12.653	10.6712	16.3065	6.24147	12.6739
37.78	12.7339	11.7292	12.3535	11.0715	16.9127	5.9489	12.7339
37.8	12.754	12.0081	12.305	10.164	17.8221	6.29998	12.754
37.82	13.4602	12.1409	12.5304	10.49	19.0585	5.61732	13.4602
37.84	13.1008	12.1288	12.7017	11.485	19.4688	6.35849	13.1008
37.86	12.6523	12.0142	12.1753	10.932	18.4766	6.53404	12.6523
37.88	12.6746	12.3375	12.3134	10.7593	18.325	6.00741	12.6746
37.9	12.7918	12.4955	11.9736	10.7765	17.8002	6.72908	12.7918
37.92	13.4893	12.9892	12.7006	11.3292	16.1669	7.47026	13.4893
37.94	12.6961	12.1729	12.0466	11.9422	14.9783	6.10493	12.6961
37.96	12.1535	12.0267	12.3289	12.0627	15.7233	7.31422	12.1535
37.98	12.0419	11.2801	11.925	11.804	15.3523	6.45602	12.0419
38	11.6777	11.0141	12.0635	11.9423	16.1659	6.47552	11.6777
38.02	12.2905	10.9136	12.7413	12.1233	14.544	6.14394	12.2905
38.04	10.8823	10.8295	12.3355	12.4443	13.5443	6.10493	10.8823
38.06	10.5527	9.95637	11.481	12.4654	13.564	6.49503	10.5527
38.08	10.0431	9.47583	11.4076	11.0789	12.81	6.8266	10.0431
38.1	8.67885	9.1715	11.4013	11.4603	13.098	6.41701	8.67885
38.12	8.14439	9.00871	11.1373	11.6025	12.67	6.49503	8.14439
38.14	8.30721	8.95484	10.3454	10.7508	12.7354	7.72382	8.30721
38.16	8.59179	8.27334	11.1803	11.0373	11.9222	6.7876	8.59179
38.18	7.95675	8.10163	10.436	11.0839	12.3332	7.25571	7.95675
38.2	6.96979	7.53638	9.74345	10.2498	13.1474	7.06066	6.96979
38.22	6.65087	7.00863	9.36148	10.311	13.3803	7.2167	6.65087
38.24	6.21572	7.1523	8.85576	10.518	13.3671	7.52877	6.21572
38.26	6.62433	6.94377	8.76415	10.6735	12.7457	8.28945	6.62433
38.28	6.40256	6.65077	8.55846	10.6281	12.3347	8.79657	6.40256
38.3	5.92532	6.54901	8.90318	10.7468	13.5009	8.504	5.92532
38.32	5.86412	6.96742	8.61018	10.9329	13.7706	9.49873	5.86412
38.34	6.33821	6.53154	8.05356	10.1607	12.4652	10.0449	6.33821
38.36	6.27897	6.37498	7.85439	10.7642	11.641	10.9811	6.27897
38.38	6.25105	6.64974	7.74476	10.3289	12.1295	12.0148	6.25105
38.4	6.56143	6.89104	7.41966	10.4649	13.415	12.3854	6.56143
38.42	6.44823	6.51964	7.89592	10.6251	13.5211	12.8925	6.44823
38.44	5.6657	6.34105	8.04532	10.9812	13.4461	15.3891	5.6657
38.46	5.76144	6.35316	7.54204	10.5412	13.1019	15.9352	5.76144
38.48	5.60252	6.94001	7.2677	10.3898	13.6061	16.7154	5.60252
38.5	6.0109	6.71448	7.81445	10.894	13.9717	19.1925	6.0109
38.52	5.54565	5.92724	7.79352	11.3	13.7431	20.3238	5.54565
38.54	5.67951	6.04332	7.42489	11.0458	13.4882	22.7423	5.67951
38.56	5.79325	5.81726	7.4588	11.0407	12.8	21.9817	5.79325
38.58	5.78362	5.92138	7.38067	11.1657	13.8017	24.3027	5.78362
38.6	6.20832	6.37235	6.81587	11.093	14.7127	23.5225	6.20832
38.62	6.00667	6.67013	6.90056	9.73462	14.3451	25.3169	6.00667
38.64	5.43999	6.23598	7.53507	10.1499	14.7711	22.4498	5.43999
38.66	5.85357	5.79997	7.16482	9.46742	14.0926	22.6838	5.85357
38.68	5.89917	6.33975	7.19527	10.4298	14.7212	20.9479	5.89917
38.7	6.01526	6.66725	7.1985	10.6728	15.4019	20.1287	6.01526
38.72	6.10554	5.85799	6.62857	11.3899	15.2927	18.5684	6.10554
38.74	5.95588	5.90877	6.90875	11.2027	16.2492	16.0718	5.95588
38.76	5.35505	6.15379	6.98148	10.3514	16.2842	12.8535	5.35505
38.78	5.51912	6.99651	7.13714	9.79915	16.391	12.8535	5.51912
38.8	5.8339	6.60772	7.69294	10.3458	16.9595	12.717	5.8339
38.82	6.2347	6.58484	8.31255	10.4583	18.1493	11.4102	6.2347
38.84	6.81132	6.76283	8.00093	10.7654	19.3152	10.8445	6.81132
38.86	7.12667	7.23174	7.47871	10.7912	19.907	11.1371	7.12667
38.88	7.45842	7.94737	7.57114	10.5587	21.2282	9.81081	7.45842
38.9	8.05095	7.89262	8.31901	11.8641	24.2967	10.3764	8.05095
38.92	8.02266	7.78477	8.54495	12.1146	23.8748	9.3817	8.02266
38.94	7.88349	8.44899	8.45479	11.5535	23.3619	10.1229	7.88349
38.96	10.0041	9.03582	8.93592	11.3486	24.5343	9.14765	10.0041
38.98	10.0583	10.3361	9.2119	10.8419	24.641	9.30369	10.0583
39	10.3083	10.4896	9.03236	10.4516	22.5706	9.05013	10.3083
39.02	11.3021	10.678	9.37705	10.5574	22.2069	8.66004	11.3021
39.04	11.4451	10.8507	9.61265	11.1311	21.4289	7.76282	11.4451
39.06	10.9377	11.675	10.548	10.6282	19.3322	8.71855	10.9377
39.08	11.0264	11.0969	10.7275	10.6507	19.3684	8.54301	11.0264
39.1	10.8846	10.8011	10.8173	10.559	17.2946	8.38697	10.8846
39.12	10.6666	10.4531	11.441	9.90102	16.5923	7.84084	10.6666
39.14	10.3186	10.5393	12.0938	9.75041	16.4315	8.11391	10.3186
39.16	10.2326	9.78375	12.2655	9.70167	15.9101	7.04115	10.2326
39.18	9.03192	9.72604	11.8087	8.88064	16.1551	6.92413	9.03192
39.2	8.46934	9.36846	11.5	7.82687	15.0769	7.52877	8.46934
39.22	8.09658	8.31406	10.8265	8.11389	14.6203	7.99688	8.09658
39.24	7.78726	8.04232	10.4046	8.1701	15.1791	7.08016	7.78726
39.26	7.473	7.3934	10.1843	7.77994	13.8813	7.68481	7.473
39.28	6.69528	6.34394	8.47615	7.88102	12.3229	7.08016	6.69528
39.3	5.546	6.22798	8.44042	7.98164	12.6865	7.17769	5.546
39.32	5.53646	6.19195	8.07797	8.09951	13.1901	7.00215	5.53646
39.34	5.388	5.48751	7.69427	8.11205	13.213	7.43125	5.388
39.36	5.26735	5.23161	7.77117	7.07969	12.4554	6.61205	5.26735
39.38	5.21071	5.20993	7.19308	7.33003	12.2942	6.3975	5.21071
39.4	5.01642	5.01043	6.03525	6.40359	12.3339	6.76809	5.01642
39.42	4.71792	4.90155	6.06922	6.57016	12.5667	7.41174	4.71792
39.44	4.26395	4.33791	6.62517	6.94799	12.6302	6.65106	4.26395
39.46	4.47656	4.35218	6.15953	6.73257	11.9561	7.2362	4.47656
39.48	4.45944	4.68805	5.82014	7.40531	11.3817	7.08016	4.45944
39.5	4.54889	4.64983	5.4384	7.32821	11.8729	8.17242	4.54889
39.52	5.02978	4.89861	5.0117	6.54977	11.5363	7.78233	5.02978
39.54	4.21701	4.95574	5.11447	6.28262	12.1523	8.17242	4.21701
39.56	3.57263	4.72497	5.79567	6.74245	12.273	8.28945	3.57263
39.58	4.14542	4.6308	6.06846	6.79437	11.6553	7.95787	4.14542
39.6	4.65645	4.65237	6.37367	6.95601	11.5264	7.37273	4.65645
39.62	4.97576	5.07572	6.05446	6.71512	11.4515	7.41174	4.97576
39.64	4.95106	4.67112	5.46581	6.54422	11.1044	7.33372	4.95106
39.66	4.9953	4.78733	5.42762	6.70431	11.7762	8.28945	4.9953
39.68	5.38249	4.82829	5.55415	6.93342	10.7951	7.43125	5.38249
39.7	4.76621	5.17577	5.53455	6.61699	11.0401	6.59255	4.76621
39.72	4.47252	5.22981	5.86861	6.65685	11.0512	6.8266	4.47252
39.74	5.00452	5.41484	6.03112	6.73408	10.7914	6.41701	5.00452
39.76	5.29181	5.18585	6.07145	6.91437	10.9865	5.40277	5.29181
39.78	5.29813	5.06043	5.78633	6.59468	11.2422	5.90989	5.29813
39.8	5.05467	5.41429	5.80717	6.3838	10.9686	5.0907	5.05467
39.82	5.71475	5.71189	6.4233	6.6903	10.7605	5.18822	5.71475
39.84	5.99967	5.54977	6.28798	6.74359	11.0425	5.42227	5.99967
39.86	6.7848	5.86589	5.62789	6.71146	11.1453	4.64209	6.7848
39.88	6.07959	5.57748	6.03446	6.43915	10.4122	4.09596	6.07959
39.9	5.68419	5.40605	6.82024	6.55259	9.96686	4.31051	5.68419
39.92	6.28197	6.053	7.42008	6.10713	10.7995	4.85664	6.28197
39.94	6.30469	6.52842	7.59985	6.81018	11.4025	4.42754	6.30469
39.96	6.94399	6.86548	7.8766	7.31122	11.7763	4.62259	6.94399
39.98	7.39596	7.46255	8.00988	6.85141	10.2732	4.09596	7.39596
40	7.54966	7.57362	7.93932	6.89538	11.0573	4.46655	7.54966
40.02	7.99127	7.29489	8.13875	7.17883	12.0488	4.03745	7.99127
40.04	7.42275	7.31209	7.69218	6.92144	11.9291	4.03745	7.42275
40.06	7.72526	7.78542	7.15165	6.84297	11.4085	4.29101	7.72526
40.08	9.02534	7.84716	7.97938	6.98	11.1442	3.78389	9.02534
40.1	9.60794	8.12078	8.18894	6.92707	11.5978	3.58884	9.60794
40.12	9.53922	7.96561	8.18456	6.76536	11.6611	3.43281	9.53922
40.14	9.22211	8.4952	8.18327	7.11441	12.5795	4.05695	9.22211
40.16	9.85864	8.69894	9.29532	7.14969	12.0636	4.23249	9.85864
40.18	9.87157	9.04692	10.2241	6.84231	11.9964	3.10123	9.87157
40.2	10.0219	9.75812	9.66422	7.42086	12.3177	3.53033	10.0219
40.22	10.7711	10.0676	9.74729	7.08557	12.9512	3.45231	10.7711
40.24	11.1803	10.1951	9.78027	7.36862	12.1887	3.56934	11.1803
40.26	11.1064	10.4827	10.2079	6.98384	12.1786	4.34952	11.1064
40.28	11.4404	10.8042	11.1565	6.53853	12.6208	3.43281	11.4404
40.3	12.2072	10.7404	10.9001	7.86071	12.7465	3.43281	12.2072
40.32	11.3579	11.0585	11.1196	7.62944	13.0524	3.3938	11.3579
40.34	11.1979	11.6898	11.9974	7.40174	12.1337	2.71114	11.1979
40.36	11.8409	11.4846	11.7961	7.07231	12.1285	3.45231	11.8409
40.38	12.997	11.354	12.4245	7.46151	12.001	3.12073	12.997
40.4	13.0821	11.8536	12.8499	7.98982	11.8333	3.21826	13.0821
40.42	12.138	11.8521	12.9171	6.81309	11.6287	3.51083	12.138
40.44	11.8216	10.9662	12.9575	6.79443	11.6843	3.70587	11.8216
40.46	11.95	10.9834	12.843	7.15769	11.8763	2.78916	11.95
40.48	12.2641	11.361	12.2221	7.15242	11.6346	3.19875	12.2641
40.5	11.5757	11.1049	11.7035	7.22082	11.491	2.5356	11.5757
40.52	11.2636	10.8041	11.266	6.86259	12.4513	3.74488	11.2636
40.54	11.2116	10.5047	11.806	6.58576	12.3171	3.78389	11.2116
40.56	10.9234	10.2904	12.1741	7.11712	11.0983	3.45231	10.9234
40.58	10.2643	9.59528	11.263	6.77332	11.1636	3.37429	10.2643
40.6	9.94923	9.41115	10.7535	6.8209	10.5158	3.60835	9.94923
40.62	9.65296	9.39891	10.46	6.81582	10.5486	3.33528	9.65296
40.64	8.55261	8.9598	10.3345	6.61302	11.4272	3.37429	8.55261
40.66	8.32565	8.55402	9.4888	6.04453	12.3001	3.00371	8.32565
40.68	9.03228	7.80466	9.49103	6.24134	12.2701	3.08172	9.03228
40.7	8.94008	7.95865	8.9471	6.83796	12.0127	3.51083	8.94008
40.72	8.19338	7.84385	9.14355	6.56899	11.5184	3.43281	8.19338
40.74	7.86048	7.57036	8.56798	6.47474	11.9663	3.14024	7.86048
40.76	7.96063	7.58576	8.20186	6.24691	11.4763	3.49132	7.96063
40.78	7.26142	7.29008	7.98579	5.98938	11.7346	3.33528	7.26142
40.8	6.52888	6.51255	8.15888	6.2951	12.4846	2.88668	6.52888
40.82	6.43455	6.46491	8.24868	6.59249	11.6197	3.33528	6.43455
40.84	6.90712	6.69887	7.72309	6.52399	10.7951	2.75015	6.90712
40.86	6.1173	6.49636	7.69512	6.41831	11.2873	3.29627	6.1173
40.88	6.58576	6.6192	7.28041	5.95667	12.1692	2.9842	6.58576
40.9	6.77614	6.35326	7.45016	5.93306	11.4693	3.27677	6.77614
40.92	6.27166	6.2582	6.88817	5.81503	10.8457	3.4133	6.27166
40.94	6.67817	5.97176	6.87776	5.23874	10.4322	3.90092	6.67817
40.96	6.52928	5.88172	7.59561	5.56786	10.7513	3.60835	6.52928
40.98	5.90308	5.93095	7.06334	5.55445	11.0832	3.54983	5.90308
41	6.06991	5.7869	6.69165	5.81971	9.68992	3.74488	6.06991
41.02	6.30517	4.83987	7.34539	5.7829	8.91519	4.13497	6.30517
41.04	6.09742	5.00607	6.87351	5.77889	8.8319	3.51083	6.09742
41.06	5.97253	5.03396	6.90262	5.31391	8.57141	3.99844	5.97253
41.08	5.74715	5.66147	6.46301	5.23071	8.3897	4.29101	5.74715
41.1	5.82508	5.82322	6.33241	5.47419	8.6249	3.78389	5.82508
41.12	6.17753	5.31787	6.14142	5.54701	8.89304	3.88141	6.17753
41.14	6.75608	4.77573	6.06806	4.91323	8.70318	4.44705	6.75608
41.16	6.61303	5.0879	6.02095	5.96769	9.10385	5.20772	6.61303
41.18	6.55922	4.94828	6.20526	5.92695	7.53225	4.34952	6.55922
41.2	6.53726	5.29591	6.23192	5.76036	7.398	4.52506	6.53726
41.22	6.1387	5.03697	5.85114	5.09472	8.3545	4.23249	6.1387
41.24	6.60802	5.17346	5.35482	5.38258	8.4472	4.75912	6.60802
41.26	7.13003	5.3853	5.71558	5.74543	8.02348	4.62259	7.13003
41.28	6.84663	5.35523	5.51668	5.28599	8.48983	5.01268	6.84663
41.3	6.3969	5.86475	5.63574	5.45091	8.86345	4.44705	6.3969
41.32	7.16415	5.1967	5.84469	6.17447	9.09795	5.5198	7.16415
41.34	7.23237	5.37605	5.52261	5.68659	9.00922	5.36376	7.23237
41.36	7.3554	6.02608	6.0955	5.07289	8.73329	6.26097	7.3554
41.38	7.2986	5.87114	7.03713	5.13698	8.61732	5.87088	7.2986
41.4	7.34014	6.10526	7.24299	5.44369	9.91899	5.1102	7.34014
41.42	7.51835	6.6648	6.58126	5.51185	9.60948	6.00741	7.51835
41.44	8.43472	6.80974	7.66177	6.1373	9.51241	6.04642	8.43472
41.46	8.47979	7.32844	7.37236	7.15996	11.5439	5.87088	8.47979
41.48	8.67415	8.06396	7.26011	6.92745	13.7212	5.50029	8.67415
41.5	9.2886	8.26262	7.22587	6.6944	12.2889	6.04642	9.2886
41.52	10.0081	8.76218	7.15514	7.08796	13.6412	5.46128	10.0081
41.54	10.7491	9.26155	7.28854	7.22137	15.6661	6.67057	10.7491
41.56	10.9222	9.71114	7.62899	8.04054	15.4688	6.59255	10.9222
41.58	11.0675	9.83568	7.45402	9.35867	16.0673	6.51453	11.0675
41.6	11.9211	10.0129	8.46986	9.13401	15.622	6.10493	11.9211
41.62	12.3108	10.5102	9.72433	9.35569	16.4257	6.12444	12.3108
41.64	12.0733	11.3872	9.73088	10.0441	18.0289	6.67057	12.0733
41.66	12.5186	11.1355	9.66834	10.1851	19.5712	5.12971	12.5186
41.68	12.0391	10.786	10.0389	10.4396	18.6752	5.71484	12.0391
41.7	11.9225	10.5991	10.0661	9.7142	17.9871	6.57304	11.9225
41.72	10.9683	10.2349	10.8885	10.2116	17.7023	5.61732	10.9683
41.74	9.94614	10.4045	11.6254	9.80251	15.9744	5.73435	9.94614
41.76	9.57078	10.1425	11.4748	9.5633	15.893	6.29998	9.57078
41.78	8.74044	9.61251	11.4182	9.47741	14.0953	5.81237	8.74044
41.8	8.57484	9.14285	11.6167	9.4473	12.8009	6.18295	8.57484
41.82	8.1869	8.37697	11.1935	9.45655	14.3857	6.43651	8.1869
41.84	8.03241	7.28498	10.7919	9.82627	12.5158	5.67583	8.03241
41.86	7.03017	6.87566	11.1455	8.79073	11.0842	6.31949	7.03017
41.88	6.37591	7.15323	11.0517	8.04695	10.8906	7.27521	6.37591
41.9	6.64492	6.86714	9.8479	8.16053	9.4466	6.26097	6.64492
41.92	6.52884	6.69043	9.1687	8.17021	8.78441	6.22196	6.52884
41.94	5.89902	6.28078	8.75048	8.07982	9.33931	5.90989	5.89902
41.96	6.23574	6.20584	8.48964	7.22273	9.31934	6.12444	6.23574
41.98	5.63573	5.90575	8.66813	6.33101	8.13313	6.04642	5.63573
42	5.40657	6.31924	8.86234	6.87188	8.22911	5.83187	5.40657
42.02	6.10612	5.85153	8.08668	7.16658	8.7497	5.63682	6.10612
42.04	5.98214	5.71396	7.35053	7.61031	8.70148	6.92413	5.98214
42.06	5.53326	5.95824	7.28048	7.52852	8.22476	4.95416	5.53326
42.08	5.31054	5.44982	6.94774	6.78828	7.72138	5.34426	5.31054
42.1	5.44539	5.10904	7.15653	6.94565	7.29356	5.28574	5.44539
42.12	5.70197	5.34554	6.77996	6.48381	7.20068	5.55881	5.70197
42.14	6.20018	5.01568	6.25085	6.47622	6.98363	4.64209	6.20018
42.16	6.10212	4.86168	6.17135	5.94222	7.40697	5.03218	6.10212
42.18	5.46147	5.14776	6.15175	5.94381	7.02936	4.75912	5.46147
42.2	5.42663	5.41376	6.44412	6.43531	6.24269	6.18295	5.42663
42.22	5.51914	5.32116	6.22315	6.13138	6.16626	4.52506	5.51914
42.24	5.22154	5.44868	6.19655	5.28166	6.59361	4.79813	5.22154
42.26	5.09351	5.05446	6.08266	5.63211	6.44372	5.63682	5.09351
42.28	5.29426	4.97655	5.60153	6.20944	6.16055	6.10493	5.29426
42.3	5.17678	4.79883	5.53364	5.69649	6.37206	4.03745	5.17678
42.32	4.97279	4.91264	5.75392	5.5894	6.66746	4.79813	4.97279
42.34	4.82004	4.66716	5.77816	5.41437	6.79215	4.77862	4.82004
42.36	4.21449	4.59735	5.86661	5.37375	7.1005	5.59782	4.21449
42.38	4.42063	4.33605	5.80358	5.39115	6.96902	5.5393	4.42063
42.4	4.80383	4.28855	5.59421	5.85899	6.90008	5.85138	4.80383
42.42	4.36134	4.32092	5.58858	6.4782	7.28358	5.79286	4.36134
42.44	3.92047	4.13415	5.27757	5.54635	7.84482	5.12971	3.92047
42.46	4.30176	4.23171	5.15971	5.45527	7.97636	5.1102	4.30176
42.48	4.43268	4.19581	5.27102	5.56948	8.62955	5.30525	4.43268
42.5	4.53524	4.35617	5.37931	5.44094	9.3068	4.56407	4.53524
42.52	4.0391	4.92368	5.01908	5.56891	9.43836	4.6616	4.0391
42.54	4.00377	5.56298	5.15554	6.04358	10.6317	5.22723	4.00377
42.56	4.03055	4.96136	5.58562	6.27988	11.437	4.252	4.03055
42.58	4.67042	4.56065	5.59919	6.05755	11.8136	4.83714	4.67042
42.6	4.98322	4.85524	5.80364	6.25742	12.1536	4.99317	4.98322
42.62	4.98117	5.57694	5.77135	6.87429	13.4835	5.12971	4.98117
42.64	5.56127	5.74545	5.88199	7.55476	14.8189	4.52506	5.56127
42.66	6.28961	6.21348	6.04188	7.38993	14.2101	4.81763	6.28961
42.68	6.69016	6.35696	7.03932	7.45705	14.7442	5.0907	6.69016
42.7	6.35649	6.67088	7.61894	7.20128	14.0316	4.52506	6.35649
42.72	6.73942	6.79956	7.65298	7.06303	12.8826	5.1102	6.73942
42.74	6.92546	6.88585	7.5348	6.38405	11.3432	4.79813	6.92546
42.76	6.84707	5.98926	7.10137	6.38029	9.49785	5.44178	6.84707
42.78	6.36852	5.86391	7.36086	6.61479	9.70691	5.20772	6.36852
42.8	5.52742	6.09687	6.87165	6.35411	9.55379	5.24673	5.52742
42.82	5.34319	5.92314	6.15583	6.41204	8.53819	5.73435	5.34319
42.84	5.15441	5.85013	6.1451	6.76232	7.36071	6.00741	5.15441
42.86	4.80842	5.21133	5.76265	5.97855	6.70543	7.50926	4.80842
42.88	3.94022	4.74377	5.75323	5.2015	7.33715	6.7876	3.94022
42.9	3.63135	4.37541	5.34526	5.39122	6.64572	7.13868	3.63135
42.92	3.71771	4.31525	5.3836	5.43082	6.18187	7.11917	3.71771
42.94	3.46561	3.99142	4.48461	5.08472	6.46735	8.58202	3.46561
42.96	2.6894	3.41257	4.2737	4.31323	6.07991	7.74332	2.6894
42.98	2.32845	3.4856	4.65038	4.76561	5.29657	8.77706	2.32845
43	2.2386	3.14083	4.43566	4.73123	5.30749	9.69378	2.2386
43.02	2.35419	2.9641	3.6489	3.88689	5.68702	9.83031	2.35419
43.04	2.41937	2.86913	3.25567	4.22622	5.59751	10.0449	2.41937
43.06	1.81654	2.59846	3.05794	4.46795	5.45613	10.5715	1.81654
43.08	1.77307	2.09159	2.9651	4.16033	5.76167	10.0254	1.77307
43.1	1.89448	2.1531	2.55867	4.49078	4.89363	8.97211	1.89448
43.12	1.79479	2.48719	1.94768	4.13615	3.97774	9.10864	1.79479
43.14	2.03806	2.14742	2.43637	3.65082	4.24013	8.42598	2.03806
43.16	2.55626	2.08181	2.60432	3.75608	4.02832	8.11391	2.55626
43.18	2.32244	2.01875	2.36093	3.56334	3.46373	6.59255	2.32244
43.2	1.52341	1.84906	2.26325	3.74241	4.15494	6.45602	1.52341
43.22	1.35356	1.61378	2.3383	3.42233	4.44616	5.83187	1.35356
43.24	1.29396	1.57282	2.57975	3.34297	4.62298	5.9489	1.29396
43.26	1.4815	1.78413	2.28035	3.31285	4.3259	4.95416	1.4815
43.28	1.48781	1.89383	2.11215	3.23514	4.57391	5.26624	1.48781
43.3	1.37405	1.8647	1.66286	3.18756	3.69988	4.36903	1.37405
43.32	1.26258	1.82305	1.52686	3.21772	4.14181	3.72538	1.26258
43.34	1.34684	1.98793	1.93834	3.07414	4.68761	3.8229	1.34684
43.36	1.47062	1.72639	1.73621	2.88386	3.76413	3.78389	1.47062
43.38	1.26993	1.3433	2.04176	3.24938	2.96887	3.4133	1.26993
43.4	1.15856	1.38551	2.36633	3.4595	2.81723	3.25727	1.15856
43.42	1.2454	1.57109	1.82083	3.28683	2.8442	2.9842	1.2454
43.44	1.09724	1.81321	1.44406	3.02757	2.75736	3.14024	1.09724
43.46	0.82916	1.80854	1.63545	2.93762	3.346	3.62785	0.82916
43.48	0.63235	1.18887	1.65363	3.08486	2.94046	3.3938	0.63235
43.5	0.94532	1.83753	1.23495	2.69104	2.44475	3.02321	0.94532
43.52	1.31838	1.85297	1.49669	2.63354	3.09005	3.14024	1.31838
43.54	1.11207	1.33554	1.97904	2.74919	3.18557	3.15974	1.11207
43.56	1.22014	1.26338	1.4351	2.94434	2.52831	2.73064	1.22014
43.58	1.385	1.68665	1.46174	2.74636	2.11554	2.06749	1.385
43.6	1.43768	1.798	1.76475	2.44208	2.68408	3.29627	1.43768
43.62	1.38313	1.15948	1.21774	2.41054	3.37215	2.26253	1.38313
43.64	1.16666	1.14627	1.0291	2.69439	3.08915	3.02321	1.16666
43.66	0.99042	1.11894	1.28088	3.12562	3.23839	2.90618	0.99042
43.68	0.81418	0.87946	1.28413	3.27223	3.3856	2.76965	0.81418
43.7	0.58613	1.17264	1.50985	3.15875	2.75376	2.36005	0.58613
43.72	0.54551	1.70077	1.6981	2.75438	2.47993	2.43807	0.54551
43.74	0.78173	1.26537	1.68151	2.74199	2.68205	3.06222	0.78173
43.76	0.88159	1.04261	1.56051	2.53622	2.10316	2.82816	0.88159
43.78	1.21438	1.31259	1.22713	2.65754	2.82157	3.10123	1.21438
43.8	1.29689	1.37292	1.30767	2.68449	3.38114	2.59411	1.29689
43.82	1.13118	1.34662	1.40713	2.91257	2.63453	3.53033	1.13118
43.84	1.33385	1.43727	1.48617	2.47805	3.22781	2.69163	1.33385
43.86	1.39568	1.19844	1.34931	2.23804	2.75434	2.30154	1.39568
43.88	1.23374	1.18278	1.12932	2.03533	2.25764	3.21826	1.23374
43.9	0.83924	1.44695	1.54876	2.32657	2.89073	2.9842	0.83924
43.92	1.17548	1.5788	1.54894	2.73256	3.27466	3.8229	1.17548
43.94	1.33683	1.60101	1.69917	3.26929	3.35057	3.12073	1.33683
43.96	1.43917	1.36055	1.32598	3.0779	2.81826	2.9647	1.43917
43.98	1.0305	1.23909	1.42618	2.4998	2.45265	2.65262	1.0305
44	1.23672	1.3387	1.86292	2.30757	2.33297	3.08172	1.23672
44.02	1.1383	1.58438	1.93722	1.98353	2.56073	3.12073	1.1383
44.04	1.26126	1.43331	1.74155	1.39251	2.81707	2.94519	1.26126
44.06	1.35036	1.52053	1.21484	1.68882	2.86204	3.56934	1.35036
44.08	1.18423	1.80905	1.6093	2.62314	3.2492	3.3938	1.18423
44.1	0.80557	1.59616	1.57236	2.43797	3.06976	2.86717	0.80557
44.12	0.8845	1.46643	1.41088	2.48045	2.82872	3.37429	0.8845
44.14	1.32868	1.33809	1.474	2.62539	3.35113	2.73064	1.32868
44.16	1.21816	1.12491	1.43596	2.3369	3.44939	2.9647	1.21816
44.18	1.34893	1.38386	1.46826	2.42697	2.8983	3.17925	1.34893
44.2	1.39563	1.58255	1.68254	2.39912	2.83198	3.43281	1.39563
44.22	1.19098	1.31292	1.70678	2.57658	2.52749	2.36005	1.19098
44.24	1.34125	1.46734	1.50944	2.1744	2.62084	3.12073	1.34125
44.26	1.38531	1.26848	1.11106	1.99933	2.48593	3.17925	1.38531
44.28	1.61341	1.24276	1.25466	2.36986	2.69667	3.25727	1.61341
44.3	1.62908	1.38508	1.61973	2.25464	2.62703	2.73064	1.62908
44.32	1.26176	1.69101	1.46012	2.17327	3.10703	2.80866	1.26176
44.34	1.44678	1.52303	1.59419	1.99028	3.97731	2.84767	1.44678
44.36	1.46942	1.61441	1.97374	2.31709	3.55172	3.10123	1.46942
44.38	0.98986	1.50078	1.70722	2.50352	2.80202	3.43281	0.98986
44.4	0.91749	1.55693	1.49358	2.65398	2.56378	3.21826	0.91749
44.42	1.50445	1.6566	1.73065	2.21448	2.70336	2.73064	1.50445
44.44	1.23585	1.504	1.81869	1.88173	2.76691	2.88668	1.23585
44.46	1.20903	1.68667	1.26581	2.34842	2.3119	3.14024	1.20903
44.48	1.40747	1.36756	1.42078	2.07904	1.71008	2.37956	1.40747
44.5	1.05498	1.34859	1.63405	1.74227	1.89216	3.08172	1.05498
44.52	0.95376	1.62964	1.30944	1.7683	3.07457	2.90618	0.95376
44.54	0.94474	1.57245	1.44507	1.9391	2.90633	2.61361	0.94474
44.56	0.92313	1.42841	1.46939	1.92366	2.57769	2.43807	0.92313
44.58	1.27116	1.49662	1.45947	1.75215	2.40241	2.18451	1.27116
44.6	1.43822	1.43202	1.66894	1.69644	2.46658	2.59411	1.43822
44.62	1.34996	1.30269	1.82215	1.97499	2.96277	2.51609	1.34996
44.64	1.32841	1.30726	1.6206	1.76812	2.99036	2.28204	1.32841
44.66	1.25689	1.43943	1.6617	1.72671	2.96283	2.49659	1.25689
44.68	0.92252	1.32565	1.42221	2.01312	3.08875	1.96996	0.92252
44.7	1.23345	1.41376	1.42346	2.54567	3.3063	2.41857	1.23345
44.72	1.66625	1.49609	1.45374	2.2527	3.33932	2.45758	1.66625
44.74	1.35435	1.43263	2.12181	2.13398	2.99022	2.1455	1.35435
44.76	1.34606	1.65686	1.68268	2.38647	3.56892	1.91145	1.34606
44.78	1.24321	1.789	1.61902	1.99339	3.91662	2.1065	1.24321
44.8	1.05551	1.68977	1.64983	2.4778	3.37155	2.34055	1.05551
44.82	1.25414	1.74494	1.92547	2.22205	4.12562	2.18451	1.25414
44.84	1.54517	1.7643	1.97311	2.11748	4.34789	1.77492	1.54517
44.86	1.61772	1.43984	2.01315	2.53007	4.58869	1.42383	1.61772
44.88	1.49615	1.63125	1.92267	2.34073	4.68083	1.79442	1.49615
44.9	1.57914	1.88794	1.95801	1.8446	4.05977	1.96996	1.57914
44.92	1.75306	1.76103	2.3252	1.69083	4.03523	1.40433	1.75306
44.94	1.67212	1.72646	1.48735	1.59041	4.17875	2.18451	1.67212
44.96	1.82511	2.32111	1.20897	1.88822	3.73633	1.42383	1.82511
44.98	2.57174	2.53752	2.09597	2.51777	3.68736	2.16501	2.57174
45	2.26724	2.36206	2.48048	2.19641	3.49989	2.00897	2.26724
45.02	2.16252	2.31911	2.3994	2.23762	2.9047	1.73591	2.16252
45.04	2.11559	2.00974	2.10867	2.2872	3.62252	1.42383	2.11559
45.06	2.07582	2.53473	2.4615	1.95633	4.02167	1.09226	2.07582
45.08	2.02754	2.65885	2.69669	2.17821	4.1007	1.63839	2.02754
45.1	2.49528	2.66656	3.13474	2.05524	3.90815	1.59938	2.49528
45.12	2.58767	2.55436	2.38165	1.69986	4.3183	1.77492	2.58767
45.14	2.8348	2.58248	1.80263	2.09205	5.02361	1.56037	2.8348
45.16	2.40004	2.64725	2.28132	2.74637	5.39851	1.05325	2.40004
45.18	2.67652	2.39079	2.77319	2.49034	4.93387	1.11176	2.67652
45.2	2.27414	2.61872	3.1164	2.31361	4.50814	1.09226	2.27414
45.22	2.66732	2.58359	3.32643	2.046	4.60679	1.67739	2.66732
45.24	3.23748	2.40569	3.30286	2.23825	4.06903	1.59938	3.23748
45.26	2.90702	2.43723	2.62263	2.78314	3.95998	1.44334	2.90702
45.28	2.37885	2.32053	2.77193	2.13931	3.86838	1.61888	2.37885
45.3	2.08523	2.68565	2.81252	2.31062	4.23905	0.64365	2.08523
45.32	2.251	2.9373	2.83355	2.1716	4.57472	1.40433	2.251
45.34	2.26565	2.61986	3.05363	2.32672	4.34638	1.03374	2.26565
45.36	2.31503	2.61668	2.87472	2.61774	3.88938	1.09226	2.31503
45.38	1.92946	2.14184	2.95752	2.3211	3.85292	1.56037	1.92946
45.4	1.84036	1.89236	2.40435	1.62753	3.42982	1.24829	1.84036
45.42	2.03567	1.88281	2.31872	1.36165	3.3981	1.22879	2.03567
45.44	1.80777	1.50092	2.54195	1.63601	3.30075	1.77492	1.80777
45.46	1.59672	1.25049	2.14852	1.73584	3.05459	1.24829	1.59672
45.48	1.9541	1.88543	2.13951	1.61693	3.17393	1.03374	1.9541
45.5	1.41298	2.19385	2.21857	1.78958	2.99812	1.36532	1.41298
45.52	0.96228	1.70099	1.5	1.85985	2.77031	1.15077	0.96228
45.54	1.05783	1.26414	1.23186	1.74401	3.422	1.18978	1.05783
45.56	1.15026	1.19398	1.25431	1.73189	3.7306	0.79969	1.15026
45.58	1.3401	1.22831	1.18625	1.327	2.94008	1.40433	1.3401
45.6	1.34366	1.11146	1.51049	1.45994	2.86087	1.67739	1.34366
45.62	0.73683	1.362	1.32223	1.52519	2.70541	1.46284	0.73683
45.64	0.70312	1.09278	1.3464	1.85747	2.01947	1.36532	0.70312
45.66	0.69275	0.95314	1.34353	1.75841	2.09149	1.11176	0.69275
45.68	0.62278	1.06589	1.05554	1.49789	1.90865	1.11176	0.62278
45.7	0.71493	0.89379	0.88011	1.27068	2.17983	0.8582	0.71493
45.72	0.88322	1.04184	1.02183	1.17214	1.9208	1.40433	0.88322
45.74	0.71051	1.11435	1.25627	1.35765	1.99079	1.24829	0.71051
45.76	0.56476	0.74785	1.03274	1.13639	2.003	1.34582	0.56476
45.78	0.57963	0.93201	0.9284	0.95108	1.60058	1.18978	0.57963
45.8	0.45326	0.9485	0.97066	1.11894	1.65115	1.20928	0.45326
45.82	0.72206	0.9242	1.19237	1.39942	2.119	1.38483	0.72206
45.84	0.67443	0.9766	1.35444	1.571	1.83518	1.56037	0.67443
45.86	0.43212	0.94844	1.35359	1.64157	1.94257	1.46284	0.43212
45.88	0.77464	0.72765	1.06037	1.64504	1.68802	1.67739	0.77464
45.9	0.67491	0.67495	1.10784	1.53176	1.57454	1.15077	0.67491
45.92	0.29662	0.95438	0.73307	1.53246	1.31254	1.18978	0.29662
45.94	0.2273	1.12949	0.33396	1.32963	1.5225	1.73591	0.2273
45.96	0.64914	1.02227	0.35173	1.31141	2.13686	1.83343	0.64914
45.98	0.64217	0.78602	0.467	1.61788	2.224	1.96996	0.64217
46	0.44367	0.97694	0.43907	1.45984	1.99804	2.06749	0.44367
46.02	0.61579	0.92582	0.54129	1.04619	1.57975	1.56037	0.61579
46.04	0.43329	0.96256	0.6231	1.2319	1.66746	1.67739	0.43329
46.06	0.56569	0.73953	0.64229	1.46275	1.51604	2.16501	0.56569
46.08	0.71781	0.69321	1.02664	1.53008	1.52139	1.44334	0.71781
46.1	1.07767	1.11416	1.09112	1.45643	1.87437	2.32105	1.07767
46.12	1.11087	1.11602	1.01859	1.60761	1.72	1.6969	1.11087
46.14	0.88688	0.79469	0.59839	1.39174	1.57999	1.54086	0.88688
46.16	0.62242	0.72807	0.65708	1.17599	2.16033	1.63839	0.62242
46.18	0.46308	0.48933	0.92766	1.65334	2.28241	1.18978	0.46308
46.2	0.78974	0.66028	0.76774	1.81644	1.3106	2.1065	0.78974
46.22	0.99721	1.01359	0.68769	1.50001	1.06829	1.2873	0.99721
46.24	0.94148	1.3358	0.83841	1.77613	2.21304	1.32631	0.94148
46.26	0.66657	1.14872	0.36119	1.60682	2.13892	1.22879	0.66657
46.28	0.56725	0.81477	0.41828	1.245	1.67883	1.57987	0.56725
46.3	0.5753	0.71432	1.08727	1.66759	1.41603	1.15077	0.5753
46.32	0.70138	0.83582	0.97344	1.70225	1.11894	1.50185	0.70138
46.34	0.65373	0.98691	0.96898	0.97757	0.94396	1.13127	0.65373
46.36	0.56711	1.08524	0.95232	1.21141	0.95955	1.18978	0.56711
46.38	0.50165	0.87505	0.66976	1.44135	1.18085	0.8387	0.50165
46.4	0.61749	0.70227	0.52985	1.49148	1.57027	0.64365	0.61749
46.42	0.57763	0.68947	0.37597	1.42957	1.7767	0.8582	0.57763
46.44	0.48186	0.7193	0.60558	1.4148	2.2358	0.78018	0.48186
46.46	0.64313	0.68351	0.3961	1.5439	2.40983	0.8582	0.64313
46.48	0.53117	0.9247	0.35006	1.56626	1.33918	0.60464	0.53117
46.5	0.43666	1.02463	0.27241	1.94284	1.38026	0.78018	0.43666
46.52	0.7243	0.9659	0.54353	1.53594	1.17189	0.87771	0.7243
46.54	0.70941	0.97062	0.96884	0.89598	1.44245	0.54613	0.70941
46.56	0.51226	1.17065	0.62692	1.34582	1.89008	0.58514	0.51226
46.58	0.41253	0.80275	0.48022	1.49163	1.76663	1.42383	0.41253
46.6	0.54258	0.65811	0.53499	1.29566	1.46107	0.95572	0.54258
46.62	0.70333	1.11583	0.6514	1.32497	1.6158	0.64365	0.70333
46.64	0.54249	1.01123	1.08892	0.96168	1.61369	0.93622	0.54249
46.66	0.70256	0.70707	1.33626	1.2507	1.48684	0.78018	0.70256
46.68	0.77994	1.14555	1.02769	1.7394	1.55138	0.50712	0.77994
46.7	0.60808	1.35477	0.92928	1.9517	1.40512	0.8387	0.60808
46.72	0.65679	1.36278	1.34961	1.58572	1.3292	1.13127	0.65679
46.74	1.00517	1.56636	1.1397	1.36964	1.0055	0.74117	1.00517
46.76	0.96964	1.24775	1.17046	1.22506	0.72511	0.91672	0.96964
46.78	1.0595	1.16299	0.9252	1.35258	1.78303	0.89721	1.0595
46.8	1.13801	1.10031	0.52351	1.31173	2.38461	0.39009	1.13801
46.82	1.01905	1.26969	0.60194	1.6918	2.81938	0.72167	1.01905
46.84	1.25839	1.33182	1.11801	1.81209	2.42908	0.70217	1.25839
46.86	0.92673	1.35432	1.45341	1.38777	1.86844	1.34582	0.92673
46.88	0.93326	1.31862	1.15733	1.318	2.19305	0.35108	0.93326
46.9	1.49265	1.28926	1.02288	0.88314	2.21009	0.48761	1.49265
46.92	1.11769	1.56522	1.19579	1.21872	2.60033	0.8582	1.11769
46.94	0.76689	1.74696	1.39427	1.89184	2.23679	0.93622	0.76689
46.96	1.49776	1.46724	1.00214	1.91906	1.91822	0.72167	1.49776
[truncated: 877 more rows]

## Sheet: Fig3.20
Wavenumber	0.75	1	2	3	4	6	12
750.186	0.2333	0.21146	0.21647	0.21263	0.20747	0.23035	0.2251
750.668	0.23258	0.21086	0.2158	0.21194	0.20667	0.22913	0.22392
751.15	0.23186	0.21027	0.21514	0.21125	0.20588	0.22792	0.22274
751.632	0.23115	0.20968	0.21449	0.21056	0.20508	0.22672	0.22157
752.114	0.23045	0.20911	0.21385	0.20986	0.20428	0.22554	0.22042
752.597	0.22976	0.20854	0.21322	0.20917	0.20349	0.22439	0.2193
753.079	0.22909	0.20797	0.2126	0.20849	0.2027	0.22326	0.21821
753.561	0.22844	0.20741	0.212	0.20784	0.20192	0.22216	0.21715
754.043	0.22782	0.20684	0.2114	0.20719	0.20116	0.22109	0.21611
754.525	0.2272	0.20628	0.2108	0.20656	0.20042	0.22004	0.21508
755.007	0.2266	0.20571	0.21021	0.20593	0.19969	0.21902	0.21405
755.489	0.22599	0.20513	0.2096	0.20529	0.19898	0.21802	0.21303
755.971	0.22537	0.20454	0.20898	0.20464	0.19828	0.21703	0.212
756.454	0.22474	0.20395	0.20835	0.20398	0.1976	0.21605	0.21096
756.936	0.22409	0.20336	0.20772	0.20333	0.19692	0.21507	0.20993
757.418	0.22344	0.20278	0.20709	0.20267	0.19626	0.21411	0.20891
757.9	0.22277	0.20221	0.20646	0.20203	0.19559	0.21316	0.20791
758.382	0.22211	0.20165	0.20583	0.2014	0.19493	0.21221	0.20693
758.864	0.22144	0.2011	0.20521	0.20078	0.19427	0.21128	0.20596
759.346	0.22077	0.20056	0.20461	0.20017	0.1936	0.21035	0.20501
759.828	0.22011	0.20002	0.20401	0.19957	0.19294	0.20944	0.20408
760.311	0.21945	0.19948	0.20343	0.19897	0.19228	0.20854	0.20316
760.793	0.21881	0.19892	0.20286	0.19837	0.19163	0.20765	0.20226
761.275	0.21819	0.19836	0.20229	0.19778	0.19101	0.20678	0.20137
761.757	0.21758	0.1978	0.20172	0.19719	0.1904	0.20593	0.2005
762.239	0.21698	0.19724	0.20115	0.19661	0.18982	0.20509	0.19964
762.721	0.21639	0.19669	0.20057	0.19602	0.18926	0.20426	0.19879
763.203	0.2158	0.19614	0.19997	0.19543	0.18871	0.20345	0.19795
763.685	0.2152	0.1956	0.19936	0.19483	0.18818	0.20265	0.19712
764.168	0.21461	0.19506	0.19874	0.19422	0.18765	0.20186	0.1963
764.65	0.21401	0.19454	0.19811	0.1936	0.18712	0.20108	0.19549
765.132	0.21341	0.19402	0.19748	0.19299	0.1866	0.2003	0.19469
765.614	0.21283	0.1935	0.19687	0.19238	0.18607	0.19953	0.19392
766.096	0.21225	0.19299	0.19627	0.19178	0.18553	0.19877	0.19316
766.578	0.21167	0.19247	0.19569	0.19119	0.18499	0.19802	0.19242
767.06	0.21109	0.19195	0.19512	0.1906	0.18444	0.19728	0.19168
767.542	0.21051	0.19142	0.19455	0.19002	0.18389	0.19655	0.19094
768.024	0.20992	0.19089	0.194	0.18944	0.18335	0.19584	0.1902
768.507	0.20933	0.19035	0.19345	0.18887	0.18282	0.19514	0.18945
768.989	0.20873	0.18981	0.19291	0.18831	0.18231	0.19447	0.18869
769.471	0.20813	0.18928	0.19237	0.18776	0.18183	0.19382	0.18794
769.953	0.20754	0.18875	0.19183	0.18721	0.18136	0.19319	0.1872
770.435	0.20696	0.18823	0.1913	0.18668	0.1809	0.19257	0.18647
770.917	0.20639	0.18771	0.19076	0.18614	0.18045	0.19196	0.18575
771.399	0.20583	0.18721	0.19022	0.1856	0.18	0.19136	0.18504
771.881	0.20528	0.18671	0.18967	0.18506	0.17955	0.19076	0.18434
772.364	0.20474	0.18622	0.18911	0.1845	0.1791	0.19017	0.18366
772.846	0.2042	0.18574	0.18856	0.18395	0.17865	0.18957	0.183
773.328	0.20366	0.18527	0.18801	0.1834	0.17821	0.18899	0.18234
773.81	0.20312	0.1848	0.18747	0.18286	0.17777	0.18841	0.1817
774.292	0.20258	0.18434	0.18695	0.18233	0.17735	0.18786	0.18107
774.774	0.20204	0.18388	0.18643	0.18181	0.17694	0.18734	0.18046
775.256	0.2015	0.18342	0.18593	0.1813	0.17655	0.18683	0.17986
775.739	0.20097	0.18296	0.18544	0.1808	0.17617	0.18636	0.17927
776.221	0.20046	0.18251	0.18495	0.18031	0.17581	0.18591	0.17871
776.703	0.19996	0.18207	0.18447	0.17984	0.17548	0.18547	0.17816
777.185	0.19949	0.18164	0.18399	0.17937	0.17516	0.18505	0.17762
777.667	0.19902	0.18124	0.18351	0.17892	0.17486	0.18463	0.1771
778.149	0.19858	0.18085	0.18303	0.17848	0.17456	0.18422	0.17659
778.631	0.19815	0.18046	0.18256	0.17806	0.17427	0.18382	0.17608
779.113	0.19773	0.18009	0.18211	0.17764	0.17398	0.18343	0.17558
779.596	0.19733	0.17971	0.18166	0.17723	0.17369	0.18307	0.1751
780.078	0.19693	0.17934	0.18123	0.17682	0.1734	0.18272	0.17462
780.56	0.19655	0.17896	0.18082	0.17641	0.17312	0.1824	0.17416
781.042	0.19617	0.17859	0.18041	0.17601	0.17285	0.18209	0.17372
781.524	0.19578	0.17822	0.18002	0.1756	0.17259	0.18179	0.1733
782.006	0.1954	0.17786	0.17964	0.1752	0.17234	0.1815	0.17288
782.488	0.19501	0.1775	0.17926	0.17481	0.1721	0.1812	0.17248
782.97	0.19462	0.17716	0.17889	0.17442	0.17187	0.1809	0.17209
783.452	0.19424	0.17682	0.17853	0.17405	0.17164	0.18061	0.1717
783.935	0.19387	0.1765	0.17818	0.17369	0.17142	0.18034	0.17133
784.417	0.19353	0.17619	0.17784	0.17334	0.17122	0.18008	0.17097
784.899	0.1932	0.17589	0.17751	0.17301	0.17102	0.17985	0.17062
785.381	0.19288	0.17561	0.1772	0.17269	0.17085	0.17965	0.17028
785.863	0.19258	0.17535	0.1769	0.17239	0.17068	0.17947	0.16996
786.345	0.19228	0.1751	0.17662	0.1721	0.17053	0.17931	0.16965
786.827	0.19199	0.17486	0.17634	0.17182	0.17039	0.17917	0.16936
787.309	0.1917	0.17462	0.17608	0.17155	0.17025	0.17906	0.16908
787.792	0.19143	0.17439	0.17583	0.17129	0.17013	0.17897	0.16882
788.274	0.19118	0.17417	0.17558	0.17104	0.17001	0.17889	0.16859
788.756	0.19095	0.17395	0.17534	0.17081	0.1699	0.17883	0.16836
789.238	0.19072	0.17373	0.17511	0.17058	0.1698	0.17878	0.16815
789.72	0.19051	0.1735	0.17487	0.17035	0.1697	0.17874	0.16794
790.202	0.19029	0.17328	0.17464	0.17013	0.16959	0.17869	0.16773
790.684	0.19006	0.17306	0.1744	0.1699	0.16947	0.17863	0.16752
791.167	0.18982	0.17284	0.17417	0.16967	0.16936	0.17857	0.16731
791.649	0.18958	0.17261	0.17395	0.16944	0.16925	0.17851	0.1671
792.131	0.18935	0.17239	0.17373	0.16922	0.16915	0.17846	0.1669
792.613	0.18912	0.17216	0.17352	0.169	0.16907	0.17843	0.16671
793.095	0.1889	0.17194	0.17333	0.1688	0.169	0.17841	0.16653
793.577	0.1887	0.17172	0.17315	0.1686	0.16894	0.17841	0.16636
794.059	0.18851	0.17151	0.17298	0.16842	0.16889	0.17844	0.16621
794.541	0.18832	0.17131	0.17283	0.16824	0.16884	0.17849	0.16606
795.024	0.18815	0.17113	0.1727	0.16807	0.1688	0.17857	0.16594
795.506	0.18798	0.17096	0.17259	0.16791	0.16876	0.17867	0.16583
795.988	0.18783	0.17082	0.17249	0.16778	0.16872	0.17879	0.16574
796.47	0.1877	0.17068	0.1724	0.16765	0.16868	0.17893	0.16566
796.952	0.18757	0.17056	0.17232	0.16754	0.16864	0.17908	0.16561
797.434	0.18745	0.17044	0.17224	0.16744	0.1686	0.17923	0.16556
797.916	0.18734	0.17033	0.17216	0.16735	0.16856	0.17938	0.16552
798.398	0.18723	0.17021	0.17207	0.16725	0.16852	0.17953	0.16548
798.88	0.18712	0.17009	0.17197	0.16715	0.16848	0.17968	0.16545
799.363	0.18702	0.16997	0.17187	0.16706	0.16845	0.17984	0.16542
799.845	0.18691	0.16985	0.17176	0.16696	0.16842	0.17999	0.16541
800.327	0.18679	0.16973	0.17165	0.16687	0.1684	0.18014	0.1654
800.809	0.18668	0.1696	0.17154	0.16679	0.16838	0.18029	0.1654
801.291	0.18655	0.16947	0.17142	0.1667	0.16836	0.18044	0.1654
801.773	0.18641	0.16934	0.1713	0.16661	0.16833	0.18057	0.16539
802.255	0.18625	0.1692	0.17117	0.16652	0.16828	0.18069	0.16538
802.737	0.18608	0.16906	0.17104	0.16642	0.16822	0.1808	0.16535
803.22	0.1859	0.16892	0.1709	0.16631	0.16815	0.1809	0.16532
803.702	0.18572	0.16878	0.17077	0.1662	0.16807	0.181	0.16529
804.184	0.18554	0.16864	0.17063	0.16609	0.16799	0.18111	0.16526
804.666	0.18536	0.1685	0.1705	0.16598	0.1679	0.18122	0.16523
805.148	0.18519	0.16835	0.17036	0.16587	0.1678	0.18134	0.16521
805.63	0.185	0.1682	0.17022	0.16575	0.1677	0.18146	0.16519
806.112	0.18481	0.16804	0.17007	0.16563	0.16759	0.18158	0.16517
806.595	0.18462	0.16787	0.16992	0.16548	0.16747	0.18169	0.16515
807.077	0.18441	0.16771	0.16977	0.16533	0.16734	0.18179	0.16513
807.559	0.18419	0.16754	0.16962	0.16515	0.16721	0.18189	0.16511
808.041	0.18398	0.16737	0.16946	0.16497	0.16708	0.18197	0.16509
808.523	0.18376	0.16719	0.1693	0.16478	0.16694	0.18204	0.16507
809.005	0.18355	0.16701	0.16913	0.16458	0.16681	0.1821	0.16504
809.487	0.18334	0.16682	0.16895	0.1644	0.16667	0.18214	0.16502
809.969	0.18313	0.16662	0.16876	0.16421	0.16652	0.18217	0.16498
810.452	0.18291	0.16641	0.16856	0.16403	0.16635	0.18217	0.16493
810.934	0.18268	0.1662	0.16835	0.16385	0.16618	0.18216	0.16488
811.416	0.18244	0.16598	0.16812	0.16366	0.16599	0.18213	0.16481
811.898	0.1822	0.16575	0.16789	0.16347	0.16578	0.18208	0.16473
812.38	0.18193	0.16552	0.16764	0.16326	0.16557	0.18201	0.16465
812.862	0.18166	0.16527	0.16739	0.16304	0.16534	0.18193	0.16456
813.344	0.18136	0.165	0.16713	0.16281	0.16511	0.18184	0.16445
813.826	0.18105	0.16472	0.16686	0.16257	0.16487	0.18174	0.16433
814.308	0.18072	0.16442	0.16659	0.16232	0.16463	0.18162	0.1642
814.791	0.18039	0.16411	0.1663	0.16207	0.16438	0.18148	0.16405
815.273	0.18004	0.1638	0.16601	0.1618	0.16411	0.18133	0.16389
815.755	0.17969	0.16348	0.16571	0.16153	0.16383	0.18115	0.1637
816.237	0.17934	0.16317	0.16538	0.16125	0.16353	0.18094	0.16351
816.719	0.17897	0.16286	0.16504	0.16096	0.16321	0.1807	0.16329
817.201	0.17859	0.16254	0.16468	0.16064	0.16287	0.18043	0.16306
817.683	0.17819	0.16221	0.16429	0.16031	0.1625	0.18012	0.1628
818.165	0.17777	0.16186	0.16389	0.15995	0.16211	0.17979	0.16254
818.648	0.17733	0.16149	0.16347	0.15958	0.1617	0.17943	0.16226
819.13	0.17687	0.16111	0.16305	0.15919	0.16127	0.17905	0.16197
819.612	0.1764	0.16072	0.16263	0.15878	0.16083	0.17866	0.16166
820.094	0.17592	0.16032	0.16222	0.15837	0.16038	0.17826	0.16134
820.576	0.17543	0.15991	0.16181	0.15795	0.15992	0.17784	0.16101
821.058	0.17494	0.15951	0.1614	0.15753	0.15944	0.17741	0.16065
821.54	0.17445	0.1591	0.16098	0.15711	0.15896	0.17695	0.16029
822.023	0.17394	0.15868	0.16055	0.15668	0.15847	0.17647	0.1599
822.505	0.17344	0.15826	0.1601	0.15626	0.15798	0.17598	0.1595
822.987	0.17292	0.15783	0.15964	0.15583	0.15749	0.17546	0.15909
823.469	0.1724	0.15739	0.15915	0.1554	0.157	0.17492	0.15867
823.951	0.17187	0.15694	0.15864	0.15496	0.1565	0.17437	0.15824
824.433	0.17132	0.15648	0.15812	0.1545	0.156	0.17379	0.1578
824.915	0.17075	0.156	0.15758	0.15403	0.15548	0.17319	0.15733
825.397	0.17016	0.15551	0.15704	0.15354	0.15494	0.17257	0.15684
825.88	0.16957	0.155	0.15648	0.15304	0.15438	0.17191	0.15633
826.362	0.16896	0.15448	0.15592	0.15253	0.1538	0.17124	0.1558
826.844	0.16835	0.15395	0.15536	0.15201	0.15321	0.17054	0.15525
827.326	0.16773	0.15341	0.15481	0.15149	0.15261	0.16982	0.15469
827.808	0.16712	0.15288	0.15425	0.15097	0.15201	0.1691	0.15412
828.29	0.16649	0.15235	0.1537	0.15044	0.15141	0.16835	0.15355
828.772	0.16585	0.15182	0.15315	0.14991	0.1508	0.16759	0.15297
829.254	0.1652	0.1513	0.1526	0.14937	0.15019	0.16682	0.15238
829.736	0.16454	0.15077	0.15204	0.14882	0.14958	0.16604	0.15179
830.219	0.16386	0.15023	0.15148	0.14825	0.14896	0.16524	0.15119
830.701	0.16318	0.14966	0.1509	0.14769	0.14834	0.16444	0.15059
831.183	0.1625	0.14907	0.15031	0.14712	0.14771	0.16363	0.14998
831.665	0.16182	0.14846	0.1497	0.14654	0.14707	0.16282	0.14936
832.147	0.16113	0.14783	0.14907	0.14597	0.14643	0.16201	0.14873
832.629	0.16044	0.14718	0.14842	0.14538	0.14577	0.16119	0.1481
833.111	0.15975	0.14653	0.14777	0.14479	0.14509	0.16036	0.14747
833.593	0.15904	0.14588	0.14712	0.14418	0.1444	0.15952	0.14684
834.076	0.15833	0.14524	0.14647	0.14357	0.1437	0.15867	0.14621
834.558	0.15762	0.14462	0.14582	0.14294	0.14299	0.15781	0.14558
835.04	0.15691	0.144	0.14519	0.14232	0.14228	0.15695	0.14495
835.522	0.15621	0.1434	0.14457	0.1417	0.14159	0.15609	0.14432
836.004	0.15551	0.14281	0.14395	0.1411	0.14091	0.15523	0.14369
836.486	0.15482	0.14222	0.14334	0.1405	0.14025	0.15439	0.14306
836.968	0.15413	0.14162	0.14274	0.13992	0.13961	0.15355	0.14243
837.45	0.15344	0.14103	0.14213	0.13934	0.13898	0.15272	0.14179
837.933	0.15276	0.14044	0.14153	0.13878	0.13837	0.1519	0.14116
838.415	0.15207	0.13984	0.14093	0.13821	0.13776	0.1511	0.14054
838.897	0.15138	0.13924	0.14033	0.13764	0.13717	0.1503	0.13992
839.379	0.1507	0.13864	0.13973	0.13707	0.13657	0.14951	0.13931
839.861	0.15002	0.13804	0.13914	0.13649	0.13598	0.14872	0.13871
840.343	0.14935	0.13743	0.13855	0.13591	0.13537	0.14795	0.13812
840.825	0.14867	0.13682	0.13796	0.13534	0.13476	0.14719	0.13752
841.307	0.148	0.13621	0.13738	0.13476	0.13415	0.14643	0.13693
841.79	0.14734	0.13559	0.13681	0.13419	0.13354	0.14569	0.13634
842.272	0.14667	0.13498	0.13625	0.13363	0.13294	0.14495	0.13576
842.754	0.14601	0.13438	0.1357	0.13308	0.13235	0.14423	0.1352
843.236	0.14535	0.13377	0.13515	0.13254	0.13177	0.14351	0.13465
843.718	0.14469	0.13317	0.1346	0.13201	0.13122	0.1428	0.13411
844.2	0.14402	0.13256	0.13405	0.13148	0.13067	0.1421	0.13358
844.682	0.14336	0.13195	0.1335	0.13096	0.13013	0.14139	0.13307
845.164	0.1427	0.13134	0.13294	0.13043	0.1296	0.1407	0.13257
845.646	0.14206	0.13074	0.13238	0.12991	0.12906	0.14001	0.13207
846.129	0.14142	0.13014	0.13182	0.12938	0.12854	0.13934	0.13159
846.611	0.14081	0.12955	0.13127	0.12886	0.12801	0.1387	0.13112
847.093	0.14021	0.12898	0.13073	0.12835	0.1275	0.13807	0.13067
847.575	0.13962	0.12842	0.1302	0.12783	0.127	0.13748	0.13023
848.057	0.13904	0.12787	0.12967	0.12732	0.1265	0.1369	0.1298
848.539	0.13845	0.12734	0.12916	0.12681	0.12602	0.13634	0.12939
849.021	0.13787	0.12681	0.12866	0.12631	0.12553	0.1358	0.12898
849.504	0.13728	0.12629	0.12817	0.1258	0.12505	0.13527	0.12858
849.986	0.1367	0.12577	0.12769	0.12531	0.12457	0.13474	0.1282
850.468	0.13612	0.12525	0.12723	0.12482	0.1241	0.13423	0.12782
850.95	0.13554	0.12474	0.12676	0.12433	0.12364	0.13372	0.12747
851.432	0.13498	0.12422	0.1263	0.12386	0.12318	0.13323	0.12712
851.914	0.13442	0.1237	0.12583	0.12338	0.12274	0.13275	0.12679
852.396	0.13386	0.12319	0.12536	0.12292	0.12231	0.13228	0.12647
852.878	0.1333	0.12267	0.1249	0.12245	0.12189	0.13183	0.12616
853.361	0.13274	0.12217	0.12444	0.12198	0.12146	0.13139	0.12586
853.843	0.13219	0.12167	0.12398	0.12153	0.12105	0.13097	0.12556
854.325	0.13164	0.12119	0.12354	0.12108	0.12063	0.13056	0.12528
854.807	0.13109	0.12072	0.1231	0.12065	0.12022	0.13018	0.12501
855.289	0.13057	0.12026	0.12267	0.12023	0.11983	0.12981	0.12475
855.771	0.13006	0.11982	0.12224	0.11982	0.11944	0.12946	0.12451
856.253	0.12956	0.11938	0.12181	0.11941	0.11906	0.12912	0.12428
856.735	0.12909	0.11894	0.12139	0.11901	0.11869	0.1288	0.12407
857.218	0.12864	0.11852	0.12096	0.11861	0.11834	0.12849	0.12388
857.7	0.12819	0.11809	0.12053	0.11821	0.118	0.12819	0.1237
858.182	0.12776	0.11767	0.1201	0.1178	0.11766	0.1279	0.12353
858.664	0.12733	0.11726	0.11967	0.11738	0.11734	0.12762	0.12337
859.146	0.1269	0.11685	0.11924	0.11696	0.11703	0.12735	0.12322
859.628	0.12647	0.11644	0.11879	0.11654	0.11672	0.12708	0.12307
860.11	0.12603	0.11604	0.11834	0.11611	0.11642	0.12682	0.12292
860.592	0.12559	0.11564	0.11788	0.11568	0.11611	0.12656	0.12278
861.075	0.12514	0.11525	0.11742	0.11526	0.11581	0.12632	0.12264
861.557	0.1247	0.11487	0.11696	0.11485	0.11551	0.12609	0.12251
862.039	0.12427	0.1145	0.11652	0.11444	0.11521	0.12587	0.12239
862.521	0.12385	0.11413	0.11609	0.11405	0.11492	0.12567	0.12228
863.003	0.12345	0.11378	0.11567	0.11366	0.11462	0.12548	0.12218
863.485	0.12306	0.11343	0.11526	0.11328	0.11433	0.12531	0.12207
863.967	0.12267	0.11309	0.11487	0.11291	0.11405	0.12514	0.12197
864.449	0.1223	0.11277	0.11448	0.11254	0.11378	0.12497	0.12187
864.932	0.12193	0.11245	0.1141	0.11217	0.11352	0.1248	0.12178
865.414	0.12157	0.11215	0.11374	0.11181	0.11328	0.12464	0.12169
865.896	0.12122	0.11186	0.11338	0.11145	0.11304	0.12447	0.12161
866.378	0.12087	0.11159	0.11304	0.1111	0.11282	0.12431	0.12155
866.86	0.12054	0.11133	0.1127	0.11077	0.1126	0.12416	0.1215
867.342	0.12022	0.11108	0.11238	0.11044	0.1124	0.12402	0.12146
867.824	0.11991	0.11083	0.11208	0.11014	0.11221	0.12389	0.12143
868.307	0.11962	0.11059	0.11178	0.10984	0.11203	0.12377	0.1214
868.789	0.11935	0.11036	0.11151	0.10957	0.11186	0.12367	0.12138
869.271	0.1191	0.11013	0.11125	0.10931	0.1117	0.12359	0.12136
869.753	0.11887	0.10992	0.111	0.10907	0.11155	0.12352	0.12134
870.235	0.11865	0.10972	0.11077	0.10884	0.11139	0.12346	0.12133
870.717	0.11844	0.10953	0.11055	0.10863	0.11124	0.12342	0.12132
871.199	0.11825	0.10936	0.11034	0.10843	0.11109	0.12337	0.12133
871.681	0.11806	0.10921	0.11015	0.10824	0.11095	0.12333	0.12134
872.163	0.11789	0.10907	0.10997	0.10807	0.11081	0.12329	0.12136
872.646	0.11774	0.10895	0.10981	0.10792	0.11069	0.12325	0.12141
873.128	0.11761	0.10885	0.10969	0.10779	0.11059	0.12321	0.12147
873.61	0.11751	0.10877	0.10959	0.10768	0.11051	0.12319	0.12155
874.092	0.11744	0.10872	0.10954	0.1076	0.11047	0.1232	0.12165
874.574	0.1174	0.10869	0.10951	0.10755	0.11046	0.12323	0.12176
875.056	0.11739	0.10868	0.10952	0.10751	0.11047	0.12329	0.12189
875.538	0.1174	0.1087	0.10954	0.1075	0.11052	0.12337	0.12202
876.02	0.11742	0.10873	0.10958	0.10751	0.11058	0.12349	0.12217
876.503	0.11746	0.1088	0.10964	0.10754	0.11067	0.12362	0.12232
876.985	0.11751	0.10889	0.10971	0.10759	0.11077	0.12377	0.12249
877.467	0.11759	0.10902	0.1098	0.10765	0.11089	0.12394	0.12267
877.949	0.11769	0.10918	0.10991	0.10774	0.11103	0.12412	0.12287
878.431	0.11782	0.10936	0.11004	0.10785	0.11118	0.12432	0.12309
878.913	0.11798	0.10957	0.1102	0.10798	0.11136	0.12454	0.12333
879.395	0.11817	0.10981	0.11038	0.10814	0.11155	0.12477	0.12359
879.877	0.11839	0.11008	0.1106	0.10832	0.11176	0.12503	0.12386
880.36	0.11864	0.11037	0.11084	0.10854	0.11199	0.12531	0.12416
880.842	0.11891	0.11069	0.11113	0.10879	0.11225	0.12562	0.12447
881.324	0.11923	0.11105	0.11145	0.10908	0.11254	0.12596	0.12481
881.806	0.11958	0.11146	0.11181	0.10942	0.11287	0.12633	0.12516
882.288	0.11997	0.1119	0.11221	0.1098	0.11324	0.12673	0.12554
882.77	0.12042	0.1124	0.11267	0.11022	0.11365	0.12716	0.12595
883.252	0.12092	0.11294	0.11317	0.11068	0.11411	0.12762	0.12638
883.734	0.12149	0.11353	0.11373	0.11119	0.11461	0.12812	0.12683
884.217	0.12212	0.11418	0.11434	0.11173	0.11517	0.12866	0.12731
884.699	0.12282	0.11488	0.11501	0.11232	0.11579	0.12923	0.12782
885.181	0.12358	0.11563	0.11574	0.11295	0.11646	0.12985	0.12835
885.663	0.12441	0.11645	0.11652	0.11363	0.11718	0.13051	0.12892
886.145	0.12529	0.11732	0.11736	0.11436	0.11797	0.13121	0.1295
886.627	0.12624	0.11825	0.11825	0.11514	0.11881	0.13197	0.13012
887.109	0.12726	0.11924	0.11919	0.11598	0.11971	0.13277	0.13077
887.591	0.12833	0.12029	0.12019	0.11689	0.12067	0.13364	0.13145
888.073	0.12947	0.1214	0.12125	0.11787	0.1217	0.13457	0.13217
888.556	0.13068	0.12258	0.12238	0.11892	0.12279	0.13557	0.13293
889.038	0.13198	0.12384	0.1236	0.12007	0.12397	0.13665	0.13375
889.52	0.13335	0.12517	0.1249	0.12129	0.12524	0.13783	0.13462
890.002	0.13482	0.12659	0.1263	0.12261	0.12659	0.1391	0.13556
890.484	0.13639	0.12809	0.1278	0.12402	0.12804	0.14047	0.13655
890.966	0.13806	0.12966	0.12941	0.12552	0.1296	0.14194	0.13761
891.448	0.13984	0.13132	0.13113	0.12711	0.13125	0.14352	0.13873
891.931	0.14173	0.13306	0.13295	0.12881	0.13301	0.14519	0.13991
892.413	0.14373	0.13487	0.13488	0.1306	0.13488	0.14697	0.14116
892.895	0.14583	0.13677	0.13691	0.1325	0.13684	0.14885	0.14247
893.377	0.14805	0.13876	0.13905	0.1345	0.13891	0.15085	0.14385
893.859	0.15039	0.14083	0.1413	0.13661	0.14108	0.15296	0.1453
894.341	0.15283	0.14298	0.14367	0.13883	0.14336	0.1552	0.14682
894.823	0.15539	0.14521	0.14615	0.14116	0.14574	0.15757	0.14842
895.305	0.15806	0.14753	0.14875	0.14359	0.14823	0.16008	0.15009
895.788	0.16084	0.14992	0.15146	0.14613	0.15082	0.16272	0.15185
896.27	0.16372	0.15239	0.15428	0.14878	0.15352	0.16551	0.1537
896.752	0.1667	0.15492	0.15721	0.15154	0.15632	0.16843	0.15565
897.234	0.16979	0.15753	0.16025	0.15441	0.15922	0.17148	0.15769
897.716	0.17299	0.1602	0.1634	0.15739	0.16222	0.17466	0.15983
898.198	0.17628	0.16295	0.16666	0.16047	0.16531	0.17798	0.16206
898.68	0.17969	0.16576	0.17003	0.16366	0.1685	0.18143	0.1644
899.162	0.1832	0.16865	0.17351	0.16694	0.17177	0.18501	0.16683
899.644	0.1868	0.1716	0.1771	0.17032	0.17512	0.18872	0.16934
900.127	0.19051	0.17462	0.18079	0.17379	0.17856	0.19254	0.17195
900.609	0.1943	0.17769	0.18457	0.17734	0.18206	0.19648	0.17464
901.091	0.19817	0.18083	0.18844	0.18098	0.18563	0.20053	0.17741
901.573	0.20212	0.18402	0.19239	0.1847	0.18926	0.20467	0.18027
902.055	0.20613	0.18725	0.19641	0.18848	0.19293	0.20889	0.1832
902.537	0.21021	0.19052	0.20048	0.19232	0.19664	0.2132	0.1862
903.019	0.21433	0.19383	0.20461	0.19621	0.20038	0.21758	0.18927
903.501	0.21851	0.19717	0.20879	0.20014	0.20414	0.22203	0.1924
903.984	0.22272	0.20052	0.213	0.2041	0.2079	0.22655	0.19559
904.466	0.22696	0.20389	0.21723	0.20807	0.21166	0.23111	0.19883
904.948	0.23121	0.20725	0.22147	0.21203	0.2154	0.23572	0.20211
905.43	0.23545	0.21059	0.22569	0.21598	0.21911	0.24035	0.20541
905.912	0.23967	0.21389	0.22988	0.21989	0.22276	0.24497	0.20872
906.394	0.24382	0.21713	0.23401	0.22374	0.22635	0.24956	0.21202
906.876	0.2479	0.22028	0.23805	0.2275	0.22983	0.25409	0.21529
907.359	0.25187	0.22333	0.24198	0.23115	0.23319	0.25851	0.21851
907.841	0.2557	0.22624	0.24575	0.23465	0.2364	0.26279	0.22166
908.323	0.25935	0.229	0.24935	0.23798	0.23943	0.26688	0.22471
908.805	0.2628	0.23156	0.25272	0.24111	0.24225	0.27073	0.22763
909.287	0.26599	0.23392	0.25585	0.24399	0.24483	0.27431	0.23038
909.769	0.26891	0.23603	0.25869	0.24661	0.24713	0.27755	0.23293
910.251	0.2715	0.23789	0.26121	0.24893	0.24913	0.28041	0.23524
910.733	0.27374	0.23945	0.26337	0.25091	0.25078	0.28283	0.23728
911.216	0.2756	0.24069	0.26515	0.25253	0.25208	0.28477	0.239
911.698	0.27705	0.24161	0.26652	0.25377	0.25298	0.28619	0.24038
912.18	0.27807	0.24218	0.26747	0.25461	0.25349	0.28706	0.2414
912.662	0.27864	0.24241	0.26799	0.25503	0.25358	0.28734	0.24205
913.144	0.27876	0.24228	0.26806	0.25502	0.25327	0.28703	0.2423
913.626	0.27841	0.24182	0.2677	0.25459	0.25254	0.28613	0.24215
914.108	0.2776	0.24101	0.2669	0.25372	0.25141	0.28463	0.2416
914.59	0.27634	0.23986	0.26566	0.25243	0.24988	0.28254	0.24064
915.072	0.27463	0.2384	0.264	0.25073	0.24798	0.27991	0.23928
915.555	0.27249	0.23661	0.26194	0.24864	0.24572	0.27674	0.23752
916.037	0.26996	0.23453	0.25949	0.24619	0.24313	0.27309	0.23539
916.519	0.26706	0.23216	0.25668	0.24341	0.24023	0.26898	0.23292
917.001	0.26383	0.22954	0.25354	0.24033	0.23705	0.26449	0.23013
917.483	0.26029	0.22669	0.25011	0.23699	0.23362	0.25966	0.22707
917.965	0.25648	0.22363	0.24642	0.23341	0.22998	0.25454	0.22377
918.447	0.25244	0.2204	0.24251	0.22962	0.22614	0.24921	0.22028
918.929	0.2482	0.21701	0.2384	0.22566	0.22215	0.24371	0.21663
919.412	0.2438	0.2135	0.23414	0.22155	0.21804	0.2381	0.21287
919.894	0.23926	0.20989	0.22975	0.21732	0.21383	0.23244	0.20904
920.376	0.23464	0.2062	0.22528	0.21301	0.20956	0.22677	0.20516
920.858	0.22995	0.20245	0.22075	0.20864	0.20526	0.22113	0.20128
921.34	0.22524	0.19867	0.2162	0.20425	0.20095	0.21557	0.19741
921.822	0.22052	0.19487	0.21165	0.19987	0.19666	0.2101	0.19357
922.304	0.21581	0.19107	0.20711	0.1955	0.19241	0.20474	0.18979
922.787	0.21114	0.18728	0.2026	0.19118	0.18821	0.19952	0.18606
923.269	0.20651	0.18351	0.19814	0.18691	0.18407	0.19446	0.18241
923.751	0.20194	0.17978	0.19373	0.18271	0.18001	0.18956	0.17883
924.233	0.19744	0.1761	0.1894	0.17857	0.17604	0.18484	0.17533
924.715	0.19301	0.17248	0.18514	0.17452	0.17217	0.1803	0.17192
925.197	0.18868	0.16892	0.18097	0.17056	0.16841	0.17595	0.16862
925.679	0.18445	0.16545	0.1769	0.16671	0.16476	0.17179	0.16541
926.161	0.18033	0.16206	0.17295	0.16296	0.16124	0.16782	0.1623
926.644	0.17632	0.15876	0.16912	0.15932	0.15783	0.16403	0.1593
927.126	0.17244	0.15556	0.1654	0.15581	0.15456	0.16042	0.15641
927.608	0.16869	0.15245	0.16182	0.15241	0.15141	0.15698	0.15362
928.09	0.16508	0.14944	0.15835	0.14914	0.14839	0.15372	0.15093
928.572	0.1616	0.14653	0.15501	0.14598	0.14549	0.15061	0.14834
929.054	0.15827	0.14372	0.15179	0.14295	0.14272	0.14765	0.14584
929.536	0.15507	0.14101	0.14869	0.14003	0.14008	0.14484	0.14343
930.018	0.15202	0.13841	0.14572	0.13724	0.13757	0.14218	0.14109
930.5	0.14912	0.13591	0.14288	0.13457	0.1352	0.13965	0.13884
930.983	0.14635	0.13353	0.14016	0.13204	0.13295	0.13726	0.13667
931.465	0.14371	0.13126	0.13758	0.12964	0.13083	0.135	0.13458
931.947	0.14122	0.1291	0.13512	0.12737	0.12883	0.13286	0.13257
932.429	0.13887	0.12706	0.1328	0.12523	0.12695	0.13085	0.13063
932.911	0.13665	0.12513	0.13061	0.12322	0.12519	0.12896	0.12878
933.393	0.13457	0.12332	0.12855	0.12133	0.12354	0.1272	0.12701
933.875	0.13263	0.12162	0.12663	0.11957	0.12201	0.12555	0.12531
934.357	0.13083	0.12003	0.12484	0.11792	0.12061	0.12403	0.12371
934.84	0.12916	0.11857	0.12319	0.11639	0.11932	0.12262	0.12218
935.322	0.12763	0.11721	0.12167	0.11499	0.11814	0.12133	0.12074
935.804	0.12624	0.11596	0.12029	0.1137	0.11708	0.12015	0.11937
936.286	0.12497	0.11482	0.11904	0.11254	0.11614	0.11909	0.11809
936.768	0.12383	0.11379	0.11791	0.11151	0.1153	0.11813	0.11688
937.25	0.12281	0.11286	0.11691	0.11059	0.11458	0.11729	0.11575
937.732	0.12193	0.11204	0.11603	0.1098	0.11396	0.11655	0.11469
938.215	0.12117	0.11133	0.11528	0.10913	0.11345	0.11593	0.11371
938.697	0.12055	0.11072	0.11466	0.10858	0.11306	0.11542	0.1128
939.179	0.12006	0.11023	0.11418	0.10815	0.11279	0.11503	0.11197
939.661	0.1197	0.10985	0.11383	0.10784	0.11264	0.11477	0.11122
940.143	0.11947	0.10958	0.11361	0.10764	0.11259	0.11463	0.11056
940.625	0.11937	0.10941	0.11352	0.10756	0.11265	0.11461	0.10998
941.107	0.11939	0.10934	0.11356	0.1076	0.11281	0.11472	0.10948
941.589	0.11952	0.10937	0.11372	0.10774	0.11306	0.11494	0.10906
942.072	0.11975	0.10948	0.11399	0.10799	0.11339	0.11526	0.10872
942.554	0.12009	0.10967	0.11437	0.10834	0.1138	0.1157	0.10846
943.036	0.12052	0.10992	0.11484	0.10879	0.11428	0.11624	0.10827
943.518	0.12103	0.11024	0.11539	0.10933	0.11483	0.11687	0.10815
944	0.12163	0.11061	0.11603	0.10995	0.11543	0.11761	0.1081
944.482	0.1223	0.11103	0.11674	0.11065	0.11609	0.11843	0.10813
944.964	0.12302	0.11149	0.1175	0.11141	0.11679	0.11933	0.10822
945.446	0.12379	0.11199	0.11831	0.11222	0.11751	0.1203	0.10838
945.928	0.12459	0.1125	0.11915	0.11307	0.11825	0.12132	0.10859
946.411	0.12539	0.11302	0.12	0.11393	0.11897	0.12238	0.10885
946.893	0.12618	0.11353	0.12085	0.11479	0.11967	0.12346	0.10915
947.375	0.12693	0.11402	0.12167	0.11563	0.12032	0.12453	0.10948
947.857	0.12762	0.11447	0.12243	0.11643	0.12091	0.12556	0.10982
948.339	0.12822	0.11487	0.12311	0.11716	0.1214	0.12654	0.11016
948.821	0.12872	0.11518	0.1237	0.11782	0.12178	0.12742	0.11048
949.303	0.12911	0.11541	0.12416	0.11836	0.12204	0.12821	0.11078
949.785	0.12936	0.11553	0.12448	0.11879	0.12217	0.12885	0.11103
950.268	0.12946	0.11553	0.12465	0.11908	0.12214	0.12935	0.11122
950.75	0.12941	0.1154	0.12465	0.11921	0.12195	0.12967	0.11132
951.232	0.12919	0.11512	0.12447	0.11918	0.1216	0.1298	0.11133
951.714	0.1288	0.1147	0.12412	0.11897	0.12108	0.12973	0.11123
952.196	0.12822	0.11413	0.12358	0.11858	0.1204	0.12943	0.11101
952.678	0.12745	0.11342	0.12285	0.118	0.11955	0.12889	0.11064
953.16	0.12649	0.11255	0.12193	0.11724	0.11853	0.12811	0.11013
953.643	0.12534	0.11154	0.12083	0.11629	0.11736	0.12709	0.10946
954.125	0.12401	0.11039	0.11955	0.11515	0.11603	0.12581	0.10863
954.607	0.1225	0.1091	0.11809	0.11385	0.11456	0.1243	0.10763
955.089	0.12083	0.10768	0.11647	0.11237	0.11294	0.12256	0.10646
955.571	0.119	0.10614	0.11469	0.11074	0.11119	0.12062	0.10513
956.053	0.11703	0.10449	0.11277	0.10896	0.10931	0.11849	0.10364
956.535	0.11494	0.10273	0.11071	0.10706	0.10733	0.1162	0.10201
957.017	0.11275	0.10089	0.10854	0.10504	0.10525	0.11376	0.10025
957.5	0.11046	0.09898	0.10629	0.10292	0.10309	0.11122	0.09838
957.982	0.1081	0.097	0.10395	0.10073	0.10088	0.10859	0.09641
958.464	0.10569	0.09498	0.10157	0.09848	0.09862	0.10589	0.09438
958.946	0.10324	0.09292	0.09915	0.09618	0.09633	0.10315	0.09228
959.428	0.10076	0.09084	0.09671	0.09385	0.09401	0.1004	0.09015
959.91	0.09828	0.08874	0.09426	0.0915	0.0917	0.09764	0.08799
960.392	0.0958	0.08664	0.09181	0.08916	0.0894	0.09491	0.08583
960.874	0.09334	0.08455	0.08938	0.08682	0.08712	0.09221	0.08368
961.356	0.09091	0.08248	0.08698	0.08451	0.08487	0.08956	0.08156
961.839	0.08853	0.08045	0.08461	0.08224	0.08267	0.08698	0.07947
962.321	0.0862	0.07845	0.08229	0.08001	0.08052	0.08448	0.07743
962.803	0.08393	0.07649	0.08003	0.07783	0.07843	0.08205	0.07545
963.285	0.08172	0.07458	0.07782	0.0757	0.07639	0.0797	0.07352
963.767	0.07956	0.07272	0.07568	0.07362	0.0744	0.07744	0.07164
964.249	0.07746	0.0709	0.0736	0.0716	0.07247	0.07526	0.06983
964.731	0.07542	0.06913	0.07159	0.06964	0.07059	0.07317	0.06808
965.213	0.07344	0.06741	0.06964	0.06775	0.06878	0.07117	0.06641
965.696	0.07153	0.06575	0.06777	0.06593	0.06703	0.06926	0.0648
966.178	0.06969	0.06414	0.06596	0.06418	0.06535	0.06744	0.06327
966.66	0.06792	0.06259	0.06423	0.0625	0.06373	0.06571	0.06181
967.142	0.06621	0.0611	0.06257	0.06089	0.06218	0.06407	0.06042
967.624	0.06457	0.05967	0.06098	0.05935	0.06069	0.06251	0.05908
968.106	0.063	0.05829	0.05946	0.05787	0.05926	0.06103	0.0578
968.588	0.06148	0.05695	0.05799	0.05645	0.05789	0.05961	0.05657
969.071	0.06002	0.05567	0.05658	0.05509	0.05657	0.05825	0.05539
969.553	0.05862	0.05444	0.05522	0.05379	0.0553	0.05696	0.05426
970.035	0.05727	0.05325	0.05392	0.05254	0.0541	0.05573	0.05318
970.517	0.05599	0.05211	0.05268	0.05134	0.05294	0.05455	0.05215
970.999	0.05477	0.05103	0.05149	0.0502	0.05184	0.05344	0.05116
971.481	0.0536	0.04999	0.05036	0.04911	0.05079	0.05239	0.05023
971.963	0.05248	0.049	0.04928	0.04806	0.04979	0.05138	0.04934
972.445	0.05141	0.04806	0.04824	0.04706	0.04884	0.05043	0.04849
972.928	0.05039	0.04716	0.04725	0.04611	0.04793	0.04952	0.04769
973.41	0.04942	0.0463	0.0463	0.0452	0.04707	0.04866	0.04692
973.892	0.04849	0.04548	0.0454	0.04433	0.04625	0.04784	0.04619
974.374	0.0476	0.0447	0.04454	0.04351	0.04547	0.04706	0.0455
974.856	0.04676	0.04395	0.04373	0.04273	0.04472	0.04631	0.04484
975.338	0.04596	0.04323	0.04295	0.04199	0.044	0.04561	0.04421
975.82	0.0452	0.04253	0.04221	0.04128	0.04331	0.04493	0.04361
976.302	0.04448	0.04186	0.04151	0.0406	0.04264	0.04429	0.04304
976.784	0.04379	0.04122	0.04084	0.03995	0.042	0.04367	0.04249
977.267	0.04313	0.04061	0.0402	0.03933	0.04139	0.04309	0.04197
977.749	0.0425	0.04002	0.03958	0.03874	0.04081	0.04252	0.04147
978.231	0.0419	0.03946	0.03899	0.03817	0.04026	0.04198	0.04098
978.713	0.04132	0.03893	0.03841	0.03763	0.03973	0.04145	0.04051
979.195	0.04076	0.03843	0.03785	0.0371	0.03922	0.04094	0.04005
979.677	0.04022	0.03795	0.03732	0.03659	0.03872	0.04045	0.03961
980.159	0.03969	0.03749	0.0368	0.0361	0.03824	0.03997	0.03917
980.641	0.03919	0.03706	0.0363	0.03564	0.03777	0.03951	0.03875
981.124	0.0387	0.03663	0.03582	0.03519	0.03732	0.03907	0.03835
981.606	0.03823	0.03623	0.03536	0.03477	0.03689	0.03864	0.03797
982.088	0.03779	0.03584	0.03493	0.03438	0.03648	0.03823	0.03761
982.57	0.03736	0.03547	0.03452	0.034	0.0361	0.03784	0.03726
983.052	0.03696	0.03511	0.03414	0.03365	0.03574	0.03747	0.03693
983.534	0.03657	0.03476	0.03377	0.03331	0.0354	0.03711	0.0366
984.016	0.0362	0.03443	0.03342	0.03297	0.03507	0.03677	0.03629
984.499	0.03585	0.03411	0.03308	0.03265	0.03477	0.03644	0.03597
984.981	0.03551	0.03381	0.03276	0.03233	0.03447	0.03612	0.03567
985.463	0.03518	0.03351	0.03245	0.03201	0.03418	0.0358	0.03537
985.945	0.03486	0.03323	0.03215	0.03171	0.0339	0.0355	0.03507
986.427	0.03454	0.03295	0.03185	0.03141	0.03362	0.0352	0.03479
986.909	0.03423	0.03268	0.03156	0.03113	0.03334	0.03491	0.03451
987.391	0.03393	0.03242	0.03127	0.03085	0.03307	0.03462	0.03425
987.873	0.03363	0.03216	0.03099	0.03058	0.03279	0.03435	0.03399
988.356	0.03334	0.03191	0.03072	0.03032	0.03252	0.03408	0.03374
988.838	0.03306	0.03167	0.03046	0.03007	0.03226	0.03382	0.03351
989.32	0.0328	0.03144	0.0302	0.02984	0.032	0.03357	0.03329
989.802	0.03256	0.03122	0.02996	0.02962	0.03176	0.03334	0.03308
990.284	0.03232	0.03101	0.02973	0.02941	0.03154	0.03311	0.03287
990.766	0.0321	0.03081	0.02951	0.0292	0.03133	0.0329	0.03268
991.248	0.03189	0.03061	0.0293	0.02901	0.03113	0.03269	0.03248
991.73	0.03169	0.03041	0.02909	0.02881	0.03093	0.03248	0.03228
992.212	0.03148	0.03022	0.02889	0.02862	0.03075	0.03228	0.03208
992.695	0.03128	0.03002	0.02868	0.02843	0.03056	0.03208	0.03188
993.177	0.03107	0.02983	0.02847	0.02823	0.03037	0.03187	0.03168
993.659	0.03086	0.02964	0.02826	0.02803	0.03018	0.03167	0.03147
994.141	0.03065	0.02945	0.02805	0.02782	0.02999	0.03146	0.03127
994.623	0.03044	0.02927	0.02784	0.02762	0.02979	0.03125	0.03107
995.105	0.03023	0.02909	0.02763	0.02741	0.0296	0.03103	0.03087
995.587	0.03002	0.02892	0.02743	0.02722	0.02941	0.03083	0.03067
996.069	0.02982	0.02876	0.02724	0.02702	0.02923	0.03062	0.03049
996.552	0.02963	0.02861	0.02706	0.02684	0.02905	0.03043	0.03031
997.034	0.02944	0.02846	0.02689	0.02668	0.02889	0.03024	0.03015
997.516	0.02927	0.02832	0.02673	0.02652	0.02874	0.03007	0.02999
997.998	0.0291	0.02818	0.02658	0.02637	0.0286	0.0299	0.02985
998.48	0.02894	0.02805	0.02644	0.02623	0.02846	0.02975	0.0297
998.962	0.02878	0.02791	0.02631	0.02609	0.02832	0.02959	0.02956
999.444	0.02863	0.02778	0.02617	0.02596	0.02818	0.02944	0.02942
999.927	0.02847	0.02764	0.02604	0.02583	0.02803	0.02929	0.02927
1000.41	0.02832	0.0275	0.0259	0.0257	0.02789	0.02914	0.02912
1000.89	0.02816	0.02736	0.02577	0.02556	0.02774	0.02899	0.02896
1001.37	0.02801	0.02722	0.02563	0.02543	0.0276	0.02883	0.0288
1001.86	0.02785	0.02708	0.02548	0.02529	0.02746	0.02868	0.02864
1002.34	0.02769	0.02693	0.02533	0.02516	0.02733	0.02852	0.02848
1002.82	0.02754	0.02678	0.02518	0.02502	0.02719	0.02836	0.02832
1003.3	0.02739	0.02663	0.02503	0.02489	0.02706	0.0282	0.02816
1003.78	0.02724	0.02649	0.02488	0.02476	0.02693	0.02805	0.02801
1004.27	0.0271	0.02635	0.02474	0.02463	0.0268	0.02789	0.02787
1004.75	0.02696	0.02622	0.02461	0.02451	0.02668	0.02775	0.02773
1005.23	0.02683	0.02609	0.0245	0.0244	0.02655	0.02761	0.0276
1005.71	0.0267	0.02598	0.02438	0.0243	0.02643	0.02747	0.02748
1006.19	0.02657	0.02587	0.02428	0.02419	0.02631	0.02734	0.02736
1006.68	0.02645	0.02577	0.02417	0.02409	0.02619	0.02721	0.02723
1007.16	0.02633	0.02567	0.02406	0.02399	0.02607	0.02709	0.02711
1007.64	0.02621	0.02557	0.02394	0.02388	0.02596	0.02697	0.02699
1008.12	0.02609	0.02547	0.02382	0.02377	0.02585	0.02685	0.02688
1008.61	0.02598	0.02537	0.0237	0.02366	0.02574	0.02674	0.02676
1009.09	0.02586	0.02528	0.02358	0.02355	0.02564	0.02662	0.02665
1009.57	0.02574	0.02518	0.02346	0.02343	0.02554	0.02651	0.02654
1010.05	0.02562	0.02507	0.02335	0.02332	0.02543	0.02639	0.02643
1010.53	0.0255	0.02497	0.02323	0.02319	0.02532	0.02626	0.02631
1011.01	0.02538	0.02486	0.02312	0.02307	0.0252	0.02613	0.02619
1011.5	0.02526	0.02474	0.02301	0.02294	0.02507	0.026	0.02606
1011.98	0.02513	0.02462	0.0229	0.02281	0.02494	0.02587	0.02594
1012.46	0.02502	0.02451	0.0228	0.02268	0.02481	0.02574	0.02582
1012.94	0.0249	0.02439	0.0227	0.02256	0.02468	0.02561	0.0257
1013.43	0.02479	0.02429	0.0226	0.02245	0.02455	0.02548	0.02559
1013.91	0.02469	0.02418	0.02251	0.02234	0.02443	0.02536	0.02548
1014.39	0.02458	0.02408	0.02242	0.02224	0.02432	0.02524	0.02537
1014.87	0.02448	0.02398	0.02232	0.02213	0.02421	0.02512	0.02526
1015.35	0.02438	0.02388	0.02223	0.02203	0.02411	0.025	0.02515
1015.84	0.02428	0.02378	0.02213	0.02193	0.024	0.02488	0.02504
1016.32	0.02418	0.02369	0.02203	0.02184	0.0239	0.02477	0.02493
1016.8	0.02409	0.02359	0.02193	0.02174	0.0238	0.02466	0.02483
1017.28	0.024	0.02349	0.02184	0.02165	0.0237	0.02456	0.02474
1017.76	0.0239	0.0234	0.02175	0.02155	0.02361	0.02446	0.02466
1018.25	0.02381	0.0233	0.02166	0.02146	0.02351	0.02436	0.02458
1018.73	0.02372	0.02321	0.02158	0.02138	0.02342	0.02426	0.0245
1019.21	0.02363	0.02312	0.02149	0.02129	0.02333	0.02416	0.02443
1019.69	0.02354	0.02304	0.02141	0.02121	0.02324	0.02406	0.02435
1020.18	0.02345	0.02295	0.02132	0.02113	0.02315	0.02397	0.02427
1020.66	0.02336	0.02287	0.02123	0.02104	0.02305	0.02388	0.02419
1021.14	0.02327	0.0228	0.02114	0.02096	0.02296	0.02379	0.0241
1021.62	0.02318	0.02272	0.02105	0.02088	0.02288	0.0237	0.02402
1022.1	0.02308	0.02264	0.02096	0.02079	0.02279	0.02361	0.02393
1022.59	0.02298	0.02257	0.02087	0.02069	0.02271	0.02352	0.02384
1023.07	0.02288	0.02249	0.02079	0.0206	0.02263	0.02343	0.02375
1023.55	0.02277	0.02241	0.02071	0.0205	0.02255	0.02333	0.02366
1024.03	0.02267	0.02233	0.02063	0.02041	0.02246	0.02323	0.02357
1024.52	0.02257	0.02226	0.02056	0.02032	0.02237	0.02313	0.02348
1025	0.02247	0.02218	0.02049	0.02023	0.02228	0.02302	0.02339
1025.48	0.02237	0.02211	0.02041	0.02015	0.02219	0.02293	0.0233
1025.96	0.02228	0.02205	0.02034	0.02008	0.0221	0.02283	0.02322
1026.44	0.0222	0.02198	0.02026	0.02002	0.02202	0.02274	0.02314
1026.92	0.02212	0.02192	0.02019	0.01996	0.02193	0.02266	0.02307
1027.41	0.02205	0.02186	0.02012	0.0199	0.02185	0.02259	0.02299
1027.89	0.02198	0.0218	0.02005	0.01984	0.02177	0.02251	0.02292
1028.37	0.02192	0.02174	0.01998	0.01977	0.0217	0.02244	0.02285
1028.85	0.02186	0.02168	0.01991	0.01971	0.02162	0.02237	0.02278
1029.34	0.02179	0.02161	0.01985	0.01963	0.02153	0.0223	0.02271
1029.82	0.02172	0.02155	0.01978	0.01956	0.02145	0.02222	0.02264
1030.3	0.02165	0.02148	0.01972	0.01948	0.02137	0.02214	0.02257
1030.78	0.02158	0.02141	0.01966	0.0194	0.02129	0.02206	0.0225
1031.27	0.02151	0.02134	0.0196	0.01932	0.02121	0.02197	0.02243
1031.75	0.02144	0.02128	0.01954	0.01925	0.02114	0.02189	0.02236
1032.23	0.02137	0.02122	0.01948	0.01918	0.02107	0.02181	0.02229
1032.71	0.0213	0.02115	0.01942	0.01912	0.02101	0.02173	0.02222
1033.19	0.02124	0.02109	0.01935	0.01906	0.02094	0.02165	0.02214
1033.67	0.02118	0.02102	0.01929	0.019	0.02088	0.02157	0.02207
1034.16	0.02112	0.02095	0.01923	0.01894	0.02081	0.0215	0.02198
1034.64	0.02106	0.02087	0.01917	0.01888	0.02074	0.02143	0.0219
1035.12	0.021	0.0208	0.01912	0.01883	0.02068	0.02136	0.02181
1035.6	0.02094	0.02073	0.01906	0.01877	0.02062	0.02129	0.02173
1036.09	0.02087	0.02066	0.01901	0.01871	0.02056	0.02123	0.02165
1036.57	0.0208	0.0206	0.01896	0.01866	0.0205	0.02117	0.02158
1037.05	0.02073	0.02055	0.0189	0.01859	0.02044	0.02111	0.0215
1037.53	0.02065	0.02049	0.01883	0.01853	0.02037	0.02105	0.02143
1038.01	0.02056	0.02044	0.01877	0.01846	0.0203	0.02099	0.02137
1038.5	0.02048	0.02039	0.0187	0.01839	0.02022	0.02091	0.0213
1038.98	0.0204	0.02033	0.01863	0.01832	0.02015	0.02084	0.02123
1039.46	0.02032	0.02028	0.01856	0.01824	0.02008	0.02076	0.02117
1039.94	0.02024	0.02022	0.0185	0.01818	0.02002	0.02069	0.0211
1040.42	0.02017	0.02017	0.01843	0.01811	0.01996	0.02061	0.02104
1040.91	0.02011	0.02011	0.01837	0.01805	0.01992	0.02054	0.02098
1041.39	0.02005	0.02006	0.01831	0.01799	0.01988	0.02047	0.02093
1041.87	0.02	0.02002	0.01825	0.01794	0.01985	0.02041	0.02088
1042.35	0.01995	0.01998	0.01819	0.01789	0.01982	0.02036	0.02083
1042.84	0.0199	0.01994	0.01814	0.01784	0.01977	0.02031	0.02078
1043.32	0.01986	0.0199	0.01809	0.01779	0.01973	0.02026	0.02074
1043.8	0.01982	0.01986	0.01805	0.01774	0.01967	0.02022	0.02069
1044.28	0.01978	0.01982	0.01801	0.01769	0.01961	0.02017	0.02064
1044.76	0.01974	0.01978	0.01798	0.01764	0.01955	0.02013	0.02058
1045.25	0.0197	0.01974	0.01794	0.01758	0.01949	0.02008	0.02051
1045.73	0.01965	0.0197	0.01791	0.01754	0.01943	0.02003	0.02045
1046.21	0.0196	0.01967	0.01787	0.01749	0.01938	0.01997	0.02038
1046.69	0.01954	0.01964	0.01784	0.01746	0.01933	0.01991	0.02032
1047.17	0.01948	0.01962	0.0178	0.01742	0.01928	0.01985	0.02026
1047.66	0.01942	0.01959	0.01776	0.01739	0.01924	0.01978	0.02021
1048.14	0.01937	0.01957	0.01772	0.01735	0.01919	0.01973	0.02015
1048.62	0.01931	0.01954	0.01767	0.01731	0.01915	0.01967	0.0201
1049.1	0.01926	0.0195	0.01763	0.01727	0.0191	0.01962	0.02006
1049.59	0.01921	0.01946	0.01758	0.01722	0.01905	0.01957	0.02001
1050.07	0.01916	0.01942	0.01753	0.01716	0.01901	0.01953	0.01997
1050.55	0.01912	0.01938	0.01749	0.01711	0.01896	0.01949	0.01992
1051.03	0.01908	0.01935	0.01745	0.01706	0.01891	0.01944	0.01989
1051.51	0.01904	0.01932	0.01741	0.01702	0.01887	0.0194	0.01985
1052	0.01901	0.01929	0.01738	0.01697	0.01883	0.01936	0.01981
1052.48	0.01897	0.01927	0.01734	0.01693	0.01879	0.0193	0.01977
1052.96	0.01893	0.01924	0.01731	0.01689	0.01874	0.01925	0.01973
1053.44	0.0189	0.01921	0.01727	0.01685	0.0187	0.01919	0.01969
1053.92	0.01887	0.01918	0.01724	0.01681	0.01865	0.01913	0.01964
1054.41	0.01883	0.01916	0.01721	0.01676	0.01861	0.01907	0.01959
1054.89	0.0188	0.01913	0.01718	0.01672	0.01856	0.01902	0.01954
1055.37	0.01877	0.01911	0.01715	0.01668	0.01852	0.01897	0.01949
1055.85	0.01873	0.01909	0.01711	0.01663	0.01847	0.01892	0.01944
1056.34	0.01869	0.01906	0.01707	0.01659	0.01843	0.01888	0.0194
1056.82	0.01864	0.01903	0.01703	0.01655	0.01839	0.01883	0.01935
1057.3	0.01859	0.019	0.01698	0.01651	0.01835	0.01879	0.0193
1057.78	0.01854	0.01896	0.01693	0.01646	0.01831	0.01875	0.01925
1058.26	0.01849	0.01893	0.01688	0.01642	0.01827	0.01871	0.0192
1058.75	0.01845	0.01889	0.01683	0.01637	0.01823	0.01867	0.01915
1059.23	0.01841	0.01885	0.01678	0.01633	0.01818	0.01862	0.01909
1059.71	0.01837	0.01881	0.01674	0.01629	0.01813	0.01857	0.01903
1060.19	0.01834	0.01878	0.0167	0.01624	0.01808	0.01851	0.01897
1060.67	0.01831	0.01874	0.01667	0.01619	0.01802	0.01846	0.01891
1061.16	0.01828	0.01871	0.01663	0.01614	0.01797	0.0184	0.01885
1061.64	0.01824	0.01867	0.0166	0.0161	0.01791	0.01835	0.01879
1062.12	0.0182	0.01864	0.01657	0.01605	0.01786	0.0183	0.01874
1062.6	0.01817	0.0186	0.01653	0.01601	0.01781	0.01826	0.01869
1063.09	0.01813	0.01857	0.0165	0.01597	0.01777	0.01822	0.01865
1063.57	0.0181	0.01854	0.01647	0.01594	0.01773	0.01818	0.01861
1064.05	0.01807	0.01851	0.01643	0.01592	0.01769	0.01814	0.01857
1064.53	0.01803	0.01848	0.0164	0.01589	0.01765	0.0181	0.01853
1065.01	0.018	0.01845	0.01637	0.01587	0.01761	0.01805	0.01849
1065.49	0.01797	0.01842	0.01634	0.01584	0.01757	0.018	0.01845
1065.98	0.01793	0.01838	0.01632	0.0158	0.01753	0.01796	0.01841
1066.46	0.0179	0.01834	0.0163	0.01577	0.01749	0.01791	0.01836
1066.94	0.01786	0.0183	0.01628	0.01573	0.01745	0.01788	0.01831
1067.42	0.01783	0.01827	0.01626	0.0157	0.01741	0.01785	0.01827
1067.91	0.01779	0.01823	0.01623	0.01566	0.01737	0.01782	0.01822
1068.39	0.01775	0.01819	0.01621	0.01563	0.01733	0.01778	0.01817
1068.87	0.0177	0.01816	0.01617	0.01559	0.01729	0.01775	0.01811
1069.35	0.01765	0.01812	0.01614	0.01556	0.01725	0.01771	0.01806
1069.83	0.0176	0.01809	0.01611	0.01553	0.01721	0.01766	0.01801
1070.32	0.01755	0.01805	0.01607	0.0155	0.01717	0.01761	0.01796
1070.8	0.0175	0.01802	0.01603	0.01547	0.01713	0.01757	0.01791
1071.28	0.01745	0.01799	0.01599	0.01544	0.01709	0.01752	0.01787
1071.76	0.01741	0.01796	0.01595	0.01542	0.01705	0.01747	0.01782
1072.24	0.01737	0.01793	0.01591	0.0154	0.01702	0.01743	0.01778
1072.73	0.01734	0.0179	0.01587	0.01538	0.01698	0.01739	0.01773
1073.21	0.0173	0.01788	0.01583	0.01535	0.01694	0.01736	0.01769
1073.69	0.01726	0.01785	0.0158	0.01532	0.0169	0.01732	0.01764
1074.17	0.01722	0.01783	0.01576	0.01528	0.01685	0.01729	0.0176
1074.66	0.01717	0.0178	0.01572	0.01523	0.01681	0.01725	0.01755
1075.14	0.01712	0.01776	0.01569	0.01518	0.01678	0.01721	0.01751
1075.62	0.01707	0.01772	0.01565	0.01513	0.01674	0.01717	0.01747
1076.1	0.01703	0.01767	0.01561	0.01507	0.0167	0.01712	0.01743
1076.58	0.01699	0.01762	0.01557	0.01502	0.01667	0.01706	0.01739
1077.07	0.01695	0.01757	0.01553	0.01498	0.01664	0.01701	0.01736
1077.55	0.01692	0.01752	0.01549	0.01494	0.01662	0.01695	0.01733
1078.03	0.0169	0.01747	0.01545	0.01491	0.01659	0.0169	0.01731
1078.51	0.01688	0.01743	0.01541	0.01488	0.01656	0.01685	0.01729
1078.99	0.01685	0.01738	0.01538	0.01485	0.01653	0.01681	0.01726
1079.48	0.01683	0.01734	0.01534	0.01482	0.01649	0.01678	0.01723
1079.96	0.0168	0.0173	0.0153	0.01479	0.01645	0.01675	0.01719
1080.44	0.01677	0.01726	0.01527	0.01475	0.01641	0.01673	0.01715
1080.92	0.01675	0.01721	0.01523	0.01472	0.01638	0.01671	0.0171
1081.41	0.01672	0.01717	0.0152	0.01468	0.01634	0.01669	0.01706
1081.89	0.0167	0.01713	0.01517	0.01465	0.01631	0.01668	0.01702
1082.37	0.01667	0.01709	0.01514	0.01461	0.01628	0.01665	0.01698
1082.85	0.01664	0.01705	0.01511	0.01458	0.01626	0.01663	0.01694
1083.33	0.0166	0.017	0.01508	0.01454	0.01623	0.0166	0.0169
1083.82	0.01656	0.01696	0.01505	0.01451	0.0162	0.01657	0.01687
1084.3	0.01651	0.01692	0.01502	0.01447	0.01616	0.01653	0.01683
1084.78	0.01646	0.01687	0.01498	0.01444	0.01612	0.0165	0.01679
1085.26	0.01641	0.01682	0.01495	0.0144	0.01607	0.01646	0.01676
1085.74	0.01637	0.01676	0.01491	0.01437	0.01602	0.01643	0.01672
1086.23	0.01632	0.01671	0.01487	0.01434	0.01598	0.01639	0.01668
1086.71	0.01627	0.01665	0.01482	0.01431	0.01594	0.01635	0.01664
1087.19	0.01623	0.01659	0.01478	0.01427	0.0159	0.01631	0.0166
1087.67	0.01619	0.01653	0.01474	0.01424	0.01586	0.01627	0.01657
1088.15	0.01616	0.01647	0.01471	0.01421	0.01583	0.01623	0.01653
1088.64	0.01613	0.01642	0.01467	0.01417	0.0158	0.01618	0.01651
1089.12	0.0161	0.01638	0.01465	0.01415	0.01578	0.01614	0.01648
1089.6	0.01609	0.01635	0.01462	0.01413	0.01576	0.01611	0.01647
1090.08	0.01607	0.01632	0.0146	0.01411	0.01574	0.01607	0.01645
1090.57	0.01606	0.01629	0.01458	0.0141	0.01573	0.01604	0.01643
1091.05	0.01605	0.01626	0.01456	0.01408	0.01572	0.01601	0.01641
1091.53	0.01603	0.01623	0.01453	0.01405	0.0157	0.01598	0.01637
1092.01	0.01601	0.0162	0.0145	0.01402	0.01568	0.01595	0.01634
1092.49	0.01598	0.01617	0.01448	0.01398	0.01566	0.01593	0.01629
1092.98	0.01595	0.01614	0.01445	0.01394	0.01562	0.0159	0.01625
1093.46	0.01593	0.01611	0.01443	0.0139	0.01559	0.01588	0.01621
1093.94	0.01589	0.01608	0.01441	0.01386	0.01554	0.01586	0.01617
1094.42	0.01586	0.01605	0.01439	0.01383	0.0155	0.01584	0.01614
1094.9	0.01583	0.01601	0.01437	0.01379	0.01545	0.01582	0.01611
1095.39	0.01579	0.01598	0.01434	0.01377	0.0154	0.01579	0.01609
1095.87	0.01575	0.01594	0.01432	0.01374	0.01535	0.01575	0.01607
1096.35	0.01571	0.01589	0.01429	0.01371	0.01531	0.01571	0.01604
1096.83	0.01567	0.01585	0.01425	0.01369	0.01526	0.01567	0.01602
1097.32	0.01564	0.0158	0.01422	0.01367	0.01522	0.01563	0.016
1097.8	0.01562	0.01576	0.01418	0.01364	0.01519	0.01559	0.01597
1098.28	0.01559	0.01571	0.01415	0.01362	0.01515	0.01555	0.01594
1098.76	0.01557	0.01567	0.01412	0.01359	0.01512	0.01552	0.01591
1099.24	0.01555	0.01562	0.01409	0.01356	0.01509	0.01549	0.01588
1099.73	0.01552	0.01558	0.01406	0.01353	0.01506	0.01546	0.01584
1100.21	0.01549	0.01554	0.01404	0.0135	0.01503	0.01542	0.01582
1100.69	0.01546	0.0155	0.01401	0.01347	0.01501	0.01539	0.01579
1101.17	0.01543	0.01548	0.01399	0.01343	0.01498	0.01536	0.01578
1101.65	0.01541	0.01545	0.01396	0.01341	0.01496	0.01532	0.01577
1102.14	0.01538	0.01543	0.01394	0.01338	0.01494	0.01529	0.01576
1102.62	0.01536	0.01541	0.01391	0.01336	0.01492	0.01526	0.01575
1103.1	0.01534	0.01538	0.01388	0.01334	0.01489	0.01523	0.01574
1103.58	0.01531	0.01536	0.01385	0.01331	0.01487	0.01519	0.01572
1104.07	0.01528	0.01533	0.01382	0.01329	0.01484	0.01516	0.0157
1104.55	0.01525	0.0153	0.0138	0.01326	0.01481	0.01513	0.01567
1105.03	0.01522	0.01527	0.01378	0.01324	0.01477	0.01511	0.01564
1105.51	0.01518	0.01524	0.01376	0.0132	0.01474	0.01508	0.0156
1105.99	0.01515	0.01522	0.01374	0.01317	0.0147	0.01506	0.01557
1106.48	0.01512	0.01519	0.01371	0.01313	0.01466	0.01503	0.01553
1106.96	0.01509	0.01517	0.01368	0.0131	0.01463	0.01501	0.0155
1107.44	0.01506	0.01515	0.01365	0.01307	0.01459	0.01498	0.01546
1107.92	0.01503	0.01512	0.01362	0.01305	0.01456	0.01495	0.01543
1108.4	0.01501	0.0151	0.01358	0.01303	0.01453	0.01493	0.0154
1108.89	0.01498	0.01507	0.01354	0.01301	0.0145	0.01491	0.01538
1109.37	0.01496	0.01505	0.01351	0.013	0.01448	0.01488	0.01536
1109.85	0.01494	0.01503	0.01347	0.01299	0.01446	0.01486	0.01534
1110.33	0.01492	0.015	0.01344	0.01298	0.01443	0.01484	0.01532
1110.82	0.0149	0.01497	0.01341	0.01296	0.01441	0.01481	0.01529
1111.3	0.01488	0.01493	0.01337	0.01293	0.01439	0.01477	0.01525
1111.78	0.01485	0.0149	0.01335	0.0129	0.01437	0.01473	0.01521
1112.26	0.01483	0.01487	0.01332	0.01286	0.01434	0.01469	0.01517
1112.74	0.01482	0.01484	0.0133	0.01283	0.01433	0.01465	0.01512
1113.23	0.0148	0.01482	0.01329	0.01279	0.01431	0.01461	0.01509
1113.71	0.01479	0.01481	0.01328	0.01276	0.0143	0.01459	0.01506
1114.19	0.01478	0.0148	0.01327	0.01274	0.01429	0.01457	0.01504
1114.67	0.01478	0.01481	0.01326	0.01273	0.01429	0.01455	0.01503
1115.15	0.01477	0.01481	0.01325	0.01272	0.01429	0.01455	0.01502
1115.64	0.01477	0.01482	0.01324	0.01272	0.01428	0.01455	0.01501
1116.12	0.01476	0.01483	0.01323	0.01272	0.01427	0.01455	0.015
1116.6	0.01474	0.01483	0.01321	0.01272	0.01426	0.01454	0.01498
1117.08	0.01473	0.01482	0.01319	0.01271	0.01424	0.01454	0.01496
1117.57	0.0147	0.0148	0.01316	0.0127	0.01421	0.01453	0.01493
1118.05	0.01468	0.01478	0.01313	0.01268	0.01418	0.01452	0.0149
1118.53	0.01465	0.01474	0.0131	0.01266	0.01414	0.0145	0.01486
1119.01	0.01462	0.0147	0.01307	0.01264	0.0141	0.01448	0.01482
1119.49	0.01459	0.01466	0.01304	0.01262	0.01407	0.01446	0.01478
1119.97	0.01457	0.01462	0.01301	0.0126	0.01404	0.01444	0.01475
1120.46	0.01455	0.01458	0.013	0.01258	0.01402	0.01442	0.01472
1120.94	0.01454	0.01456	0.01299	0.01256	0.014	0.0144	0.0147
1121.42	0.01453	0.01454	0.01298	0.01256	0.01399	0.01439	0.01468
1121.9	0.01452	0.01453	0.01298	0.01255	0.01398	0.01438	0.01466
1122.39	0.01452	0.01453	0.01298	0.01254	0.01397	0.01437	0.01464
1122.87	0.01451	0.01453	0.01298	0.01254	0.01395	0.01435	0.01463
1123.35	0.0145	0.01452	0.01297	0.01252	0.01394	0.01434	0.01461
1123.83	0.01449	0.01451	0.01297	0.01251	0.01392	0.01433	0.0146
1124.32	0.01447	0.01449	0.01297	0.01249	0.01391	0.01431	0.01459
1124.8	0.01445	0.01447	0.01296	0.01247	0.01389	0.0143	0.01458
1125.28	0.01443	0.01444	0.01295	0.01245	0.01389	0.01429	0.01457
1125.76	0.01441	0.01441	0.01295	0.01243	0.01388	0.01428	0.01455
1126.24	0.01438	0.01439	0.01294	0.0124	0.01387	0.01427	0.01454
1126.72	0.01436	0.01436	0.01292	0.01239	0.01386	0.01426	0.01452
1127.21	0.01433	0.01434	0.01291	0.01237	0.01386	0.01425	0.0145
1127.69	0.01431	0.01432	0.01289	0.01236	0.01385	0.01424	0.01448
1128.17	0.01429	0.0143	0.01287	0.01235	0.01384	0.01422	0.01446
1128.65	0.01428	0.01428	0.01285	0.01235	0.01383	0.01421	0.01444
1129.14	0.01426	0.01427	0.01284	0.01235	0.01381	0.0142	0.01443
1129.62	0.01425	0.01425	0.01283	0.01234	0.0138	0.01418	0.01442
1130.1	0.01424	0.01423	0.01282	0.01233	0.01378	0.01417	0.01442
1130.58	0.01423	0.01422	0.01282	0.01232	0.01376	0.01415	0.01441
1131.06	0.01422	0.0142	0.01281	0.01231	0.01374	0.01413	0.0144
1131.55	0.01421	0.01418	0.0128	0.0123	0.01372	0.01411	0.01439
1132.03	0.0142	0.01416	0.01279	0.01228	0.0137	0.01409	0.01437
1132.51	0.01419	0.01414	0.01278	0.01227	0.01369	0.01408	0.01435
1132.99	0.01418	0.01413	0.01277	0.01227	0.01367	0.01406	0.01433
1133.47	0.01418	0.01412	0.01276	0.01226	0.01366	0.01405	0.01431
1133.96	0.01418	0.01411	0.01276	0.01226	0.01365	0.01404	0.0143
1134.44	0.01417	0.0141	0.01276	0.01226	0.01365	0.01404	0.01429
1134.92	0.01417	0.01409	0.01276	0.01226	0.01365	0.01403	0.01428
1135.4	0.01417	0.01408	0.01277	0.01226	0.01365	0.01403	0.01428
1135.89	0.01417	0.01407	0.01277	0.01226	0.01365	0.01402	0.01429
1136.37	0.01417	0.01405	0.01277	0.01226	0.01365	0.01401	0.01429
1136.85	0.01417	0.01403	0.01278	0.01225	0.01365	0.014	0.0143
1137.33	0.01416	0.01401	0.01278	0.01224	0.01364	0.01398	0.0143
1137.81	0.01415	0.01399	0.01277	0.01223	0.01363	0.01397	0.0143
1138.3	0.01414	0.01396	0.01276	0.01221	0.01361	0.01395	0.01429
1138.78	0.01412	0.01393	0.01275	0.01219	0.0136	0.01393	0.01428
1139.26	0.0141	0.0139	0.01274	0.01218	0.01358	0.01391	0.01426
1139.74	0.01409	0.01388	0.01273	0.01217	0.01357	0.01389	0.01425
1140.22	0.01408	0.01387	0.01272	0.01216	0.01356	0.01387	0.01424
1140.71	0.01406	0.01386	0.01271	0.01216	0.01355	0.01386	0.01423
1141.19	0.01406	0.01385	0.0127	0.01216	0.01354	0.01385	0.01422
1141.67	0.01405	0.01384	0.01269	0.01217	0.01353	0.01384	0.01421
1142.15	0.01404	0.01384	0.01268	0.01217	0.01352	0.01384	0.0142
1142.63	0.01403	0.01383	0.01268	0.01217	0.01351	0.01385	0.01419
1143.12	0.01402	0.01383	0.01267	0.01217	0.0135	0.01385	0.01419
1143.6	0.01401	0.01382	0.01267	0.01216	0.01349	0.01385	0.01418
1144.08	0.01399	0.0138	0.01266	0.01215	0.01348	0.01386	0.01417
1144.56	0.01397	0.01379	0.01265	0.01214	0.01347	0.01386	0.01416
1145.05	0.01395	0.01378	0.01264	0.01213	0.01346	0.01386	0.01415
1145.53	0.01392	0.01377	0.01264	0.01212	0.01345	0.01385	0.01415
1146.01	0.0139	0.01376	0.01263	0.01211	0.01344	0.01384	0.01414
1146.49	0.01388	0.01375	0.01263	0.0121	0.01344	0.01383	0.01414
1146.97	0.01386	0.01375	0.01262	0.01209	0.01344	0.01381	0.01414
1147.46	0.01385	0.01375	0.01262	0.01209	0.01345	0.0138	0.01415
1147.94	0.01385	0.01375	0.01262	0.0121	0.01345	0.01379	0.01415
1148.42	0.01386	0.01375	0.01263	0.01211	0.01345	0.01378	0.01416
1148.9	0.01386	0.01376	0.01263	0.01212	0.01345	0.01378	0.01417
1149.38	0.01387	0.01377	0.01263	0.01213	0.01344	0.01378	0.01418
1149.87	0.01387	0.01378	0.01264	0.01213	0.01344	0.01378	0.01418
1150.35	0.01388	0.01378	0.01264	0.01214	0.01343	0.01378	0.01418
1150.83	0.01387	0.01379	0.01264	0.01213	0.01342	0.01378	0.01417
1151.31	0.01387	0.01379	0.01264	0.01212	0.01341	0.01378	0.01416
1151.8	0.01387	0.0138	0.01263	0.01211	0.0134	0.01378	0.01415
1152.28	0.01386	0.0138	0.01263	0.01209	0.0134	0.01378	0.01414
1152.76	0.01386	0.0138	0.01261	0.01208	0.01339	0.01377	0.01414
1153.24	0.01385	0.0138	0.0126	0.01206	0.01337	0.01376	0.01413
1153.72	0.01384	0.01379	0.01258	0.01204	0.01336	0.01375	0.01413
1154.21	0.01383	0.01378	0.01257	0.01202	0.01334	0.01374	0.01412
1154.69	0.01382	0.01377	0.01256	0.01201	0.01332	0.01373	0.01412
1155.17	0.01381	0.01377	0.01255	0.01199	0.0133	0.01372	0.01412
1155.65	0.01381	0.01376	0.01254	0.01198	0.01328	0.0137	0.01412
1156.13	0.01381	0.01375	0.01253	0.01197	0.01327	0.01369	0.01412
1156.62	0.0138	0.01374	0.01252	0.01197	0.01326	0.01368	0.01412
1157.1	0.0138	0.01373	0.0125	0.01196	0.01326	0.01367	0.01412
1157.58	0.0138	0.01372	0.01248	0.01196	0.01326	0.01365	0.01412
1158.06	0.01379	0.01371	0.01246	0.01195	0.01326	0.01364	0.01411
1158.55	0.01379	0.0137	0.01244	0.01195	0.01325	0.01363	0.0141
1159.03	0.01378	0.01369	0.01243	0.01195	0.01324	0.01362	0.01409
1159.51	0.01376	0.01368	0.01241	0.01194	0.01323	0.01361	0.01408
1159.99	0.01375	0.01367	0.01241	0.01194	0.01322	0.0136	0.01407
1160.47	0.01373	0.01367	0.0124	0.01194	0.01321	0.0136	0.01407
1160.96	0.01371	0.01367	0.0124	0.01194	0.0132	0.01359	0.01407
1161.44	0.0137	0.01366	0.0124	0.01193	0.01318	0.01359	0.01407
1161.92	0.01368	0.01366	0.01239	0.01193	0.01317	0.01358	0.01407
1162.4	0.01367	0.01365	0.01238	0.01192	0.01315	0.01357	0.01406
1162.88	0.01367	0.01365	0.01238	0.0119	0.01314	0.01356	0.01406
1163.37	0.01366	0.01365	0.01237	0.01188	0.01314	0.01355	0.01404
1163.85	0.01366	0.01364	0.01236	0.01186	0.01313	0.01354	0.01403
1164.33	0.01366	0.01364	0.01236	0.01183	0.01314	0.01353	0.01401
1164.81	0.01366	0.01364	0.01235	0.01181	0.01314	0.01352	0.01399
1165.3	0.01365	0.01364	0.01235	0.01179	0.01314	0.01352	0.01398
1165.78	0.01364	0.01363	0.01235	0.01176	0.01315	0.01352	0.01396
1166.26	0.01363	0.01362	0.01234	0.01175	0.01316	0.01352	0.01395
1166.74	0.01362	0.01361	0.01234	0.01173	0.01316	0.01353	0.01395
1167.22	0.01362	0.01359	0.01234	0.01172	0.01317	0.01353	0.01395
1167.71	0.01361	0.01358	0.01233	0.01172	0.01318	0.01355	0.01395
1168.19	0.01361	0.01357	0.01233	0.01172	0.01319	0.01356	0.01395
1168.67	0.01361	0.01357	0.01232	0.01173	0.0132	0.01357	0.01395
1169.15	0.01362	0.01356	0.01232	0.01174	0.01321	0.01357	0.01395
1169.63	0.01362	0.01356	0.01232	0.01176	0.01321	0.01358	0.01395
1170.12	0.01363	0.01356	0.01232	0.01177	0.01321	0.01358	0.01394
1170.6	0.01363	0.01356	0.01232	0.01178	0.01321	0.01358	0.01393
1171.08	0.01363	0.01355	0.01232	0.01178	0.0132	0.01357	0.01392
1171.56	0.01363	0.01354	0.01232	0.01178	0.01319	0.01357	0.01391
1172.05	0.01363	0.01353	0.01232	0.01177	0.01317	0.01356	0.01389
1172.53	0.01363	0.01351	0.01232	0.01176	0.01316	0.01355	0.01388
1173.01	0.01362	0.01348	0.01231	0.01175	0.01315	0.01355	0.01387
1173.49	0.01362	0.01346	0.01231	0.01174	0.01315	0.01354	0.01386
1173.97	0.01362	0.01344	0.0123	0.01174	0.01314	0.01354	0.01385
1174.46	0.01361	0.01342	0.0123	0.01173	0.01314	0.01354	0.01384
1174.94	0.01361	0.01341	0.0123	0.01173	0.01314	0.01354	0.01384
1175.42	0.0136	0.0134	0.0123	0.01173	0.01314	0.01355	0.01384
1175.9	0.0136	0.01339	0.01231	0.01173	0.01314	0.01355	0.01384
1176.38	0.0136	0.01339	0.01232	0.01173	0.01314	0.01356	0.01384
1176.87	0.0136	0.01339	0.01233	0.01173	0.01314	0.01357	0.01384
1177.35	0.0136	0.01338	0.01233	0.01173	0.01314	0.01357	0.01384
1177.83	0.0136	0.01338	0.01234	0.01173	0.01313	0.01358	0.01384
1178.31	0.01359	0.01337	0.01234	0.01172	0.01313	0.01359	0.01384
1178.8	0.01359	0.01336	0.01233	0.01172	0.01313	0.01359	0.01384
1179.28	0.01358	0.01335	0.01233	0.01171	0.01313	0.01359	0.01383
1179.76	0.01358	0.01333	0.01232	0.0117	0.01313	0.01359	0.01382
1180.24	0.01358	0.01331	0.01231	0.01169	0.01313	0.01358	0.01381
1180.72	0.01358	0.0133	0.0123	0.01169	0.01314	0.01358	0.0138
1181.2	0.01358	0.01328	0.0123	0.0117	0.01315	0.01357	0.01379
1181.69	0.01359	0.01327	0.0123	0.0117	0.01316	0.01357	0.01378
1182.17	0.0136	0.01327	0.0123	0.01171	0.01317	0.01357	0.01378
1182.65	0.01361	0.01327	0.0123	0.01173	0.01319	0.01357	0.01378
1183.13	0.01361	0.01327	0.0123	0.01174	0.01319	0.01357	0.01379
1183.62	0.01362	0.01327	0.0123	0.01175	0.0132	0.01357	0.01379
1184.1	0.01361	0.01327	0.0123	0.01175	0.0132	0.01357	0.0138
1184.58	0.01361	0.01327	0.0123	0.01175	0.01319	0.01356	0.0138
1185.06	0.0136	0.01326	0.0123	0.01175	0.01318	0.01356	0.0138
1185.54	0.01359	0.01326	0.0123	0.01175	0.01317	0.01355	0.01379
1186.03	0.01359	0.01325	0.0123	0.01175	0.01317	0.01354	0.01379
1186.51	0.01358	0.01324	0.0123	0.01175	0.01316	0.01354	0.01378
1186.99	0.01358	0.01323	0.0123	0.01175	0.01316	0.01353	0.01378
1187.47	0.01359	0.01322	0.0123	0.01175	0.01316	0.01353	0.01378
1187.95	0.01359	0.01322	0.0123	0.01175	0.01317	0.01353	0.01378
1188.44	0.01359	0.01321	0.0123	0.01175	0.01317	0.01353	0.01378
1188.92	0.01359	0.0132	0.0123	0.01175	0.01318	0.01353	0.01378
1189.4	0.0136	0.0132	0.0123	0.01175	0.01318	0.01353	0.01378
1189.88	0.0136	0.01319	0.0123	0.01175	0.01318	0.01353	0.01378
1190.37	0.0136	0.01319	0.0123	0.01175	0.01318	0.01354	0.01378
1190.85	0.0136	0.01318	0.0123	0.01175	0.01318	0.01354	0.01378
1191.33	0.0136	0.01318	0.0123	0.01175	0.01318	0.01355	0.01378
1191.81	0.01361	0.01318	0.0123	0.01175	0.01318	0.01356	0.01378
1192.29	0.01361	0.01318	0.01231	0.01175	0.01318	0.01357	0.01378
1192.78	0.01361	0.01318	0.01231	0.01174	0.01318	0.01358	0.01379
1193.26	0.01362	0.01319	0.01232	0.01174	0.01319	0.01358	0.01379
1193.74	0.01362	0.01319	0.01232	0.01173	0.01319	0.01358	0.01379
1194.22	0.01362	0.01319	0.01232	0.01172	0.01319	0.01357	0.01379
1194.7	0.01362	0.0132	0.01232	0.01172	0.01319	0.01356	0.01379
1195.19	0.01362	0.01321	0.01232	0.01171	0.01319	0.01355	0.01379
1195.67	0.01362	0.01322	0.01232	0.01171	0.01319	0.01355	0.0138
1196.15	0.01362	0.01323	0.01231	0.01172	0.0132	0.01354	0.0138
1196.63	0.01363	0.01325	0.01231	0.01172	0.0132	0.01354	0.01381
1197.12	0.01363	0.01326	0.01231	0.01173	0.01321	0.01355	0.01382
1197.6	0.01364	0.01328	0.01232	0.01174	0.01321	0.01356	0.01384
1198.08	0.01365	0.01329	0.01232	0.01175	0.01322	0.01357	0.01385
1198.56	0.01365	0.01329	0.01232	0.01176	0.01322	0.01357	0.01387
1199.04	0.01365	0.0133	0.01232	0.01176	0.01322	0.01358	0.01387
1199.53	0.01365	0.01329	0.01232	0.01176	0.01322	0.01358	0.01388
1200.01	0.01365	0.01329	0.01232	0.01175	0.01322	0.01359	0.01388
1200.49	0.01364	0.01329	0.01232	0.01175	0.01321	0.01359	0.01387
1200.97	0.01364	0.0133	0.01233	0.01175	0.01322	0.0136	0.01387
1201.45	0.01364	0.0133	0.01233	0.01174	0.01322	0.0136	0.01388
1201.94	0.01365	0.01331	0.01233	0.01175	0.01323	0.01361	0.01388
1202.42	0.01366	0.01333	0.01233	0.01175	0.01324	0.01361	0.01389
1202.9	0.01366	0.01335	0.01233	0.01176	0.01325	0.01362	0.0139
1203.38	0.01367	0.01336	0.01233	0.01176	0.01326	0.01362	0.01391
1203.87	0.01368	0.01338	0.01233	0.01177	0.01327	0.01362	0.01392
1204.35	0.01368	0.01339	0.01233	0.01178	0.01327	0.01363	0.01393
1204.83	0.01368	0.01339	0.01233	0.01178	0.01328	0.01363	0.01393
1205.31	0.01368	0.0134	0.01233	0.01179	0.01327	0.01363	0.01394
1205.79	0.01368	0.0134	0.01234	0.01179	0.01327	0.01364	0.01393
1206.28	0.01367	0.0134	0.01234	0.01179	0.01326	0.01365	0.01393
1206.76	0.01366	0.01339	0.01234	0.01179	0.01325	0.01366	0.01393
1207.24	0.01365	0.01339	0.01234	0.01178	0.01324	0.01366	0.01392
1207.72	0.01365	0.01339	0.01234	0.01177	0.01323	0.01366	0.01391
1208.2	0.01364	0.01339	0.01234	0.01177	0.01323	0.01366	0.01391
1208.69	0.01365	0.01339	0.01233	0.01176	0.01322	0.01366	0.0139
1209.17	0.01365	0.01339	0.01233	0.01176	0.01322	0.01365	0.01389
1209.65	0.01366	0.01339	0.01233	0.01175	0.01322	0.01365	0.01389
1210.13	0.01366	0.01338	0.01232	0.01175	0.01322	0.01364	0.01388
1210.62	0.01367	0.01338	0.01232	0.01175	0.01322	0.01364	0.01387
1211.1	0.01368	0.01337	0.01231	0.01175	0.01322	0.01364	0.01387
1211.58	0.01368	0.01337	0.01231	0.01174	0.01322	0.01363	0.01386
1212.06	0.01368	0.01336	0.01231	0.01173	0.01322	0.01363	0.01386
1212.54	0.01367	0.01336	0.0123	0.01172	0.01322	0.01363	0.01386
1213.03	0.01367	0.01336	0.01231	0.01172	0.01323	0.01364	0.01386
1213.51	0.01367	0.01336	0.01231	0.01171	0.01324	0.01364	0.01387
1213.99	0.01367	0.01337	0.01231	0.01171	0.01325	0.01364	0.01387
1214.47	0.01367	0.01338	0.01232	0.01172	0.01327	0.01365	0.01388
1214.95	0.01368	0.0134	0.01232	0.01172	0.01328	0.01366	0.01389
1215.44	0.01367	0.01341	0.01232	0.01173	0.0133	0.01366	0.01389
1215.92	0.01367	0.01342	0.01232	0.01173	0.0133	0.01366	0.01388
1216.4	0.01367	0.01343	0.01231	0.01173	0.0133	0.01366	0.01387
1216.88	0.01367	0.01343	0.01231	0.01173	0.0133	0.01366	0.01386
1217.37	0.01366	0.01343	0.0123	0.01173	0.01329	0.01365	0.01385
1217.85	0.01366	0.01342	0.0123	0.01172	0.01328	0.01364	0.01384
1218.33	0.01366	0.01341	0.01229	0.01172	0.01327	0.01364	0.01384
1218.81	0.01366	0.01341	0.01229	0.01172	0.01327	0.01364	0.01384
1219.29	0.01367	0.0134	0.01229	0.01172	0.01327	0.01364	0.01385
1219.78	0.01367	0.01339	0.01229	0.01172	0.01328	0.01364	0.01386
1220.26	0.01368	0.01339	0.01229	0.01173	0.01329	0.01364	0.01388
1220.74	0.01369	0.0134	0.0123	0.01174	0.01331	0.01365	0.0139
1221.22	0.0137	0.01341	0.0123	0.01176	0.01333	0.01365	0.01391
1221.7	0.01371	0.01343	0.01231	0.01177	0.01335	0.01366	0.01392
1222.19	0.01372	0.01345	0.01231	0.01178	0.01336	0.01368	0.01393
1222.67	0.01372	0.01347	0.01232	0.01178	0.01338	0.01369	0.01394
1223.15	0.01373	0.01349	0.01233	0.01178	0.01339	0.01371	0.01394
1223.63	0.01373	0.01352	0.01234	0.01178	0.0134	0.01372	0.01395
1224.11	0.01374	0.01354	0.01235	0.01178	0.01341	0.01373	0.01395
1224.6	0.01374	0.01355	0.01235	0.01177	0.01341	0.01374	0.01395
1225.08	0.01374	0.01356	0.01235	0.01177	0.01342	0.01375	0.01395
1225.56	0.01373	0.01356	0.01235	0.01176	0.01342	0.01374	0.01394
1226.04	0.01373	0.01356	0.01235	0.01175	0.01342	0.01374	0.01394
1226.53	0.01372	0.01355	0.01234	0.01175	0.01341	0.01373	0.01394
1227.01	0.01372	0.01354	0.01234	0.01174	0.01341	0.01373	0.01394
1227.49	0.01371	0.01353	0.01233	0.01174	0.0134	0.01372	0.01394
1227.97	0.01371	0.01353	0.01233	0.01174	0.01339	0.01372	0.01394
1228.45	0.01371	0.01353	0.01233	0.01174	0.01338	0.01371	0.01394
1228.94	0.01372	0.01353	0.01233	0.01174	0.01338	0.01371	0.01394
1229.42	0.01373	0.01354	0.01233	0.01175	0.01338	0.01371	0.01394
1229.9	0.01374	0.01355	0.01234	0.01176	0.01338	0.0137	0.01395
1230.38	0.01375	0.01356	0.01234	0.01176	0.01339	0.0137	0.01395
1230.86	0.01376	0.01357	0.01234	0.01177	0.0134	0.01369	0.01395
1231.35	0.01377	0.01359	0.01234	0.01177	0.01341	0.01369	0.01395
1231.83	0.01377	0.0136	0.01234	0.01178	0.01342	0.01368	0.01396
1232.31	0.01378	0.01362	0.01234	0.01178	0.01343	0.01368	0.01396
1232.79	0.01379	0.01363	0.01234	0.01177	0.01344	0.01368	0.01397
1233.28	0.01379	0.01365	0.01234	0.01177	0.01345	0.01368	0.01398
1233.76	0.0138	0.01366	0.01235	0.01177	0.01346	0.01369	0.01398
1234.24	0.01381	0.01367	0.01235	0.01177	0.01346	0.0137	0.01399
1234.72	0.01381	0.01367	0.01236	0.01177	0.01346	0.01371	0.014
1235.2	0.01382	0.01367	0.01236	0.01177	0.01346	0.01371	0.014
1235.68	0.01382	0.01367	0.01236	0.01177	0.01346	0.01372	0.01401
1236.17	0.01382	0.01367	0.01236	0.01177	0.01346	0.01372	0.01401
1236.65	0.01382	0.01368	0.01237	0.01176	0.01346	0.01372	0.01401
1237.13	0.01382	0.01368	0.01237	0.01176	0.01347	0.01373	0.01402
1237.61	0.01382	0.01369	0.01238	0.01177	0.01347	0.01374	0.01403
1238.1	0.01383	0.0137	0.01239	0.01177	0.01348	0.01375	0.01404
1238.58	0.01384	0.01372	0.0124	0.01178	0.01349	0.01376	0.01405
1239.06	0.01385	0.01374	0.01241	0.0118	0.01351	0.01377	0.01406
1239.54	0.01387	0.01375	0.01243	0.01181	0.01352	0.01379	0.01407
1240.03	0.01388	0.01377	0.01245	0.01183	0.01354	0.0138	0.01409
1240.51	0.01389	0.01379	0.01247	0.01184	0.01355	0.01381	0.0141
1240.99	0.0139	0.0138	0.01249	0.01186	0.01356	0.01382	0.01411
1241.47	0.01391	0.01382	0.0125	0.01187	0.01357	0.01382	0.01412
1241.95	0.01392	0.01383	0.01251	0.01187	0.01357	0.01382	0.01412
1242.43	0.01393	0.01383	0.01252	0.01188	0.01358	0.01383	0.01412
1242.92	0.01393	0.01384	0.01252	0.01189	0.01358	0.01383	0.01412
1243.4	0.01393	0.01385	0.01252	0.01189	0.01359	0.01383	0.01412
1243.88	0.01393	0.01386	0.01251	0.0119	0.0136	0.01383	0.01412
1244.36	0.01393	0.01386	0.01251	0.0119	0.0136	0.01384	0.01412
1244.85	0.01393	0.01387	0.0125	0.0119	0.01361	0.01384	0.01412
1245.33	0.01392	0.01388	0.0125	0.0119	0.01362	0.01385	0.01412
1245.81	0.01393	0.01389	0.0125	0.0119	0.01362	0.01386	0.01413
1246.29	0.01393	0.0139	0.0125	0.0119	0.01363	0.01387	0.01414
1246.77	0.01393	0.01391	0.0125	0.01189	0.01364	0.01388	0.01415
1247.26	0.01394	0.01392	0.0125	0.01189	0.01365	0.01389	0.01416
1247.74	0.01395	0.01394	0.0125	0.01189	0.01366	0.0139	0.01417
1248.22	0.01396	0.01394	0.01251	0.01189	0.01367	0.01391	0.01418
1248.7	0.01397	0.01395	0.01251	0.01189	0.01369	0.01391	0.01419
1249.18	0.01398	0.01396	0.01252	0.01189	0.0137	0.01391	0.01419
1249.67	0.01398	0.01397	0.01252	0.01189	0.01371	0.01391	0.01419
1250.15	0.01398	0.01398	0.01253	0.01188	0.01372	0.01392	0.01419
1250.63	0.01398	0.01399	0.01253	0.01188	0.01374	0.01392	0.01419
1251.11	0.01398	0.014	0.01253	0.01188	0.01375	0.01392	0.0142
1251.6	0.01398	0.01401	0.01253	0.01189	0.01377	0.01392	0.0142
1252.08	0.01399	0.01403	0.01253	0.01189	0.01379	0.01393	0.01421
1252.56	0.014	0.01405	0.01253	0.0119	0.01382	0.01394	0.01422
1253.04	0.01401	0.01407	0.01253	0.01191	0.01384	0.01395	0.01423
1253.52	0.01402	0.01409	0.01254	0.01193	0.01387	0.01396	0.01424
1254.01	0.01404	0.01411	0.01255	0.01193	0.0139	0.01396	0.01425
1254.49	0.01405	0.01412	0.01256	0.01194	0.01392	0.01396	0.01426
1254.97	0.01407	0.01414	0.01257	0.01195	0.01394	0.01397	0.01426
1255.45	0.01409	0.01415	0.01258	0.01195	0.01395	0.01397	0.01427
1255.93	0.0141	0.01416	0.01259	0.01195	0.01395	0.01397	0.01428
1256.42	0.01411	0.01417	0.01259	0.01196	0.01395	0.01396	0.01428
1256.9	0.01412	0.01418	0.01259	0.01196	0.01394	0.01396	0.01429
1257.38	0.01412	0.01419	0.01259	0.01196	0.01393	0.01397	0.0143
1257.86	0.01412	0.01421	0.0126	0.01196	0.01393	0.01397	0.01431
1258.35	0.01413	0.01423	0.0126	0.01196	0.01393	0.01398	0.01432
1258.83	0.01413	0.01425	0.01261	0.01196	0.01393	0.01399	0.01432
1259.31	0.01414	0.01428	0.01262	0.01196	0.01394	0.014	0.01433
1259.79	0.01415	0.0143	0.01263	0.01196	0.01395	0.01401	0.01434
1260.27	0.01416	0.01433	0.01264	0.01197	0.01397	0.01402	0.01434
1260.76	0.01418	0.01436	0.01265	0.01197	0.01399	0.01403	0.01435
1261.24	0.01419	0.01439	0.01266	0.01198	0.014	0.01403	0.01436
1261.72	0.0142	0.01442	0.01266	0.01199	0.014	0.01403	0.01436
1262.2	0.01421	0.01445	0.01266	0.012	0.01401	0.01404	0.01436
1262.68	0.01421	0.01448	0.01266	0.01201	0.014	0.01404	0.01436
1263.17	0.01421	0.01451	0.01266	0.01201	0.014	0.01405	0.01436
1263.65	0.01421	0.01455	0.01265	0.01202	0.01399	0.01405	0.01435
1264.13	0.01421	0.01458	0.01265	0.01202	0.01398	0.01406	0.01435
1264.61	0.0142	0.01462	0.01265	0.01202	0.01398	0.01406	0.01435
1265.1	0.01419	0.01466	0.01265	0.01202	0.01397	0.01406	0.01435
1265.58	0.01418	0.01471	0.01265	0.01202	0.01396	0.01406	0.01436
1266.06	0.01418	0.01476	0.01266	0.01203	0.01396	0.01406	0.01436
1266.54	0.01418	0.01482	0.01266	0.01203	0.01395	0.01406	0.01437
1267.02	0.01418	0.01489	0.01267	0.01203	0.01394	0.01406	0.01437
1267.51	0.01419	0.01497	0.01267	0.01203	0.01393	0.01406	0.01437
1267.99	0.0142	0.01506	0.01268	0.01204	0.01392	0.01406	0.01438
1268.47	0.01421	0.01515	0.01268	0.01204	0.01391	0.01407	0.01438
1268.95	0.01422	0.01525	0.01268	0.01205	0.01391	0.01407	0.01439
1269.43	0.01423	0.01535	0.01269	0.01205	0.01391	0.01408	0.01439
1269.92	0.01424	0.01545	0.01269	0.01205	0.01391	0.01408	0.0144
1270.4	0.01425	0.01555	0.01269	0.01206	0.01392	0.01409	0.01441
1270.88	0.01426	0.01566	0.0127	0.01206	0.01392	0.01409	0.01441
1271.36	0.01427	0.01578	0.01271	0.01207	0.01392	0.01409	0.01442
1271.85	0.01427	0.01589	0.01272	0.01207	0.01393	0.0141	0.01442
1272.33	0.01428	0.01601	0.01273	0.01208	0.01393	0.0141	0.01442
1272.81	0.01429	0.01613	0.01274	0.01208	0.01393	0.0141	0.01443
1273.29	0.0143	0.01624	0.01276	0.01209	0.01393	0.0141	0.01443
1273.77	0.01431	0.01635	0.01277	0.01209	0.01393	0.0141	0.01443
1274.26	0.01432	0.01645	0.01277	0.01208	0.01393	0.0141	0.01444
1274.74	0.01433	0.01653	0.01278	0.01208	0.01393	0.01409	0.01445
1275.22	0.01434	0.01661	0.01278	0.01208	0.01393	0.01409	0.01445
1275.7	0.01435	0.01668	0.01278	0.01208	0.01394	0.01409	0.01446
1276.18	0.01436	0.01673	0.01278	0.01209	0.01394	0.01409	0.01446
1276.67	0.01437	0.01679	0.01279	0.0121	0.01395	0.0141	0.01447
1277.15	0.01438	0.01684	0.01279	0.01211	0.01396	0.01411	0.01448
1277.63	0.01439	0.01689	0.0128	0.01212	0.01397	0.01412	0.01449
1278.11	0.0144	0.01693	0.01282	0.01213	0.01398	0.01413	0.0145
1278.59	0.01441	0.01697	0.01283	0.01215	0.01398	0.01415	0.01451
1279.08	0.01441	0.017	0.01284	0.01216	0.01399	0.01417	0.01453
1279.56	0.01442	0.01702	0.01285	0.01217	0.014	0.01418	0.01454
1280.04	0.01443	0.01703	0.01286	0.01218	0.014	0.0142	0.01455
1280.52	0.01443	0.01703	0.01287	0.01218	0.01401	0.01421	0.01456
1281.01	0.01444	0.01702	0.01287	0.01219	0.01401	0.01422	0.01456
1281.49	0.01443	0.01699	0.01288	0.01219	0.01402	0.01422	0.01457
1281.97	0.01443	0.01696	0.01288	0.01219	0.01402	0.01421	0.01457
1282.45	0.01443	0.01691	0.01288	0.01218	0.01402	0.0142	0.01456
1282.93	0.01442	0.01686	0.01288	0.01218	0.01402	0.01419	0.01456
1283.42	0.01442	0.01681	0.01288	0.01218	0.01403	0.01418	0.01456
1283.9	0.01441	0.01676	0.01288	0.01218	0.01403	0.01417	0.01455
1284.38	0.01441	0.01671	0.01289	0.01218	0.01404	0.01416	0.01455
1284.86	0.01442	0.01666	0.01289	0.01219	0.01404	0.01416	0.01456
1285.34	0.01442	0.01662	0.0129	0.01219	0.01405	0.01416	0.01456
1285.83	0.01442	0.01657	0.01291	0.01219	0.01405	0.01416	0.01457
1286.31	0.01442	0.01653	0.01291	0.01219	0.01405	0.01416	0.01459
1286.79	0.01442	0.01648	0.01291	0.01219	0.01405	0.01416	0.0146
1287.27	0.01442	0.01642	0.01292	0.01219	0.01405	0.01417	0.01461
1287.76	0.01442	0.01636	0.01291	0.01219	0.01405	0.01417	0.01462
1288.24	0.01441	0.0163	0.01291	0.01219	0.01405	0.01418	0.01463
1288.72	0.01441	0.01624	0.01291	0.01219	0.01405	0.01418	0.01464
1289.2	0.01441	0.01618	0.01291	0.0122	0.01405	0.01419	0.01464
1289.68	0.01441	0.01612	0.01291	0.01221	0.01406	0.0142	0.01465
1290.16	0.01442	0.01605	0.01291	0.01222	0.01406	0.01421	0.01466
1290.65	0.01443	0.01598	0.01292	0.01223	0.01406	0.01421	0.01467
1291.13	0.01443	0.01591	0.01292	0.01223	0.01406	0.01422	0.01468
1291.61	0.01443	0.01584	0.01293	0.01223	0.01406	0.01422	0.01468
1292.09	0.01443	0.01576	0.01293	0.01223	0.01406	0.01422	0.01469
1292.58	0.01443	0.01568	0.01293	0.01223	0.01406	0.01422	0.01469
1293.06	0.01442	0.0156	0.01293	0.01222	0.01405	0.01421	0.01469
1293.54	0.01441	0.01552	0.01294	0.01222	0.01405	0.01421	0.01469
1294.02	0.01441	0.01544	0.01294	0.01222	0.01405	0.01421	0.0147
1294.51	0.0144	0.01537	0.01294	0.01223	0.01406	0.01421	0.0147
1294.99	0.0144	0.0153	0.01294	0.01223	0.01406	0.01422	0.01471
1295.47	0.0144	0.01523	0.01295	0.01224	0.01407	0.01422	0.01472
1295.95	0.0144	0.01517	0.01296	0.01225	0.01408	0.01423	0.01473
1296.43	0.01441	0.0151	0.01296	0.01226	0.01409	0.01423	0.01474
1296.91	0.01441	0.01504	0.01297	0.01226	0.01409	0.01423	0.01475
1297.4	0.01441	0.01498	0.01297	0.01226	0.0141	0.01424	0.01475
1297.88	0.01441	0.01493	0.01297	0.01225	0.01411	0.01424	0.01475
1298.36	0.01441	0.01487	0.01298	0.01225	0.01411	0.01423	0.01476
1298.84	0.01441	0.01482	0.01298	0.01224	0.01411	0.01423	0.01476
1299.33	0.01441	0.01478	0.01298	0.01223	0.01411	0.01423	0.01475
1299.81	0.01441	0.01474	0.01298	0.01223	0.01411	0.01423	0.01475
1300.29	0.01441	0.0147	0.01298	0.01223	0.01411	0.01422	0.01475
1300.77	0.0144	0.01467	0.01298	0.01223	0.01411	0.01423	0.01475
1301.25	0.0144	0.01464	0.01299	0.01223	0.01411	0.01423	0.01475
1301.74	0.0144	0.01462	0.01299	0.01223	0.01411	0.01423	0.01475
1302.22	0.0144	0.01459	0.01299	0.01222	0.01412	0.01424	0.01476
1302.7	0.0144	0.01457	0.013	0.01222	0.01412	0.01425	0.01476
1303.18	0.0144	0.01454	0.013	0.01222	0.01413	0.01426	0.01477
1303.66	0.0144	0.01452	0.013	0.01222	0.01413	0.01427	0.01477
1304.15	0.0144	0.01449	0.013	0.01222	0.01414	0.01428	0.01478
1304.63	0.01441	0.01447	0.013	0.01222	0.01415	0.01428	0.01478
1305.11	0.01441	0.01445	0.013	0.01223	0.01416	0.01428	0.01479
1305.59	0.01442	0.01443	0.013	0.01224	0.01416	0.01428	0.0148
1306.08	0.01443	0.01442	0.01299	0.01225	0.01417	0.01428	0.01481
1306.56	0.01444	0.01442	0.01299	0.01226	0.01417	0.01428	0.01482
1307.04	0.01444	0.01442	0.01298	0.01226	0.01418	0.01427	0.01483
1307.52	0.01445	0.01442	0.01298	0.01227	0.01418	0.01427	0.01484
1308	0.01445	0.01442	0.01297	0.01227	0.01419	0.01427	0.01485
1308.49	0.01445	0.01442	0.01297	0.01226	0.01419	0.01427	0.01486
1308.97	0.01445	0.01442	0.01298	0.01226	0.0142	0.01428	0.01487
1309.45	0.01445	0.01442	0.01298	0.01225	0.0142	0.01428	0.01488
1309.93	0.01445	0.01441	0.01299	0.01225	0.01421	0.01429	0.01489
1310.41	0.01446	0.0144	0.013	0.01225	0.01421	0.0143	0.0149
1310.9	0.01446	0.0144	0.01301	0.01226	0.01422	0.01431	0.01491
1311.38	0.01447	0.01439	0.01302	0.01227	0.01422	0.01432	0.01493
1311.86	0.01447	0.01439	0.01303	0.01228	0.01423	0.01433	0.01495
1312.34	0.01448	0.01438	0.01303	0.0123	0.01424	0.01434	0.01496
1312.83	0.01449	0.01438	0.01304	0.01231	0.01425	0.01436	0.01498
1313.31	0.01449	0.01438	0.01305	0.01232	0.01426	0.01437	0.01499
1313.79	0.01449	0.01438	0.01305	0.01232	0.01427	0.01438	0.015
1314.27	0.01449	0.01438	0.01306	0.01232	0.01428	0.01438	0.015
1314.75	0.01449	0.01438	0.01306	0.01231	0.01428	0.01438	0.015
1315.24	0.01449	0.01437	0.01306	0.0123	0.01428	0.01437	0.01499
1315.72	0.01449	0.01436	0.01306	0.01229	0.01428	0.01436	0.01498
1316.2	0.01448	0.01435	0.01306	0.01229	0.01428	0.01436	0.01498
1316.68	0.01448	0.01434	0.01306	0.01228	0.01428	0.01435	0.01497
1317.16	0.01448	0.01433	0.01306	0.01228	0.01427	0.01435	0.01498
1317.65	0.01449	0.01433	0.01307	0.01229	0.01427	0.01435	0.01498
1318.13	0.01449	0.01433	0.01307	0.0123	0.01427	0.01436	0.01499
1318.61	0.0145	0.01433	0.01308	0.01231	0.01428	0.01437	0.015
1319.09	0.01451	0.01433	0.01308	0.01233	0.01428	0.01438	0.01502
1319.58	0.01452	0.01434	0.01309	0.01234	0.01429	0.01439	0.01503
1320.06	0.01452	0.01434	0.01309	0.01234	0.01429	0.01439	0.01504
1320.54	0.01453	0.01434	0.01309	0.01235	0.0143	0.01439	0.01506
1321.02	0.01454	0.01434	0.01308	0.01235	0.0143	0.0144	0.01507
1321.5	0.01454	0.01434	0.01308	0.01235	0.0143	0.0144	0.01508
1321.99	0.01455	0.01435	0.01308	0.01235	0.0143	0.0144	0.01509
1322.47	0.01455	0.01435	0.01309	0.01234	0.01431	0.01441	0.01509
1322.95	0.01456	0.01436	0.01309	0.01234	0.01431	0.01441	0.0151
1323.43	0.01456	0.01436	0.0131	0.01234	0.01431	0.01442	0.01511
1323.91	0.01457	0.01437	0.01311	0.01234	0.01432	0.01443	0.01511
1324.4	0.01457	0.01438	0.01312	0.01234	0.01432	0.01443	0.01512
1324.88	0.01457	0.01438	0.01313	0.01234	0.01433	0.01443	0.01512
1325.36	0.01456	0.01438	0.01314	0.01235	0.01433	0.01443	0.01512
1325.84	0.01456	0.01438	0.01314	0.01235	0.01433	0.01443	0.01512
1326.33	0.01455	0.01437	0.01314	0.01235	0.01433	0.01443	0.01512
1326.81	0.01455	0.01437	0.01314	0.01236	0.01434	0.01442	0.01513
1327.29	0.01454	0.01436	0.01314	0.01236	0.01434	0.01442	0.01513
1327.77	0.01453	0.01435	0.01314	0.01236	0.01434	0.01442	0.01514
1328.25	0.01453	0.01435	0.01314	0.01235	0.01434	0.01442	0.01515
1328.73	0.01453	0.01434	0.01314	0.01235	0.01434	0.01442	0.01516
1329.22	0.01453	0.01434	0.01314	0.01234	0.01434	0.01443	0.01517
1329.7	0.01453	0.01433	0.01314	0.01234	0.01434	0.01444	0.01518
1330.18	0.01453	0.01433	0.01314	0.01234	0.01434	0.01445	0.01519
1330.66	0.01453	0.01433	0.01315	0.01234	0.01435	0.01446	0.0152
1331.15	0.01454	0.01433	0.01316	0.01234	0.01436	0.01448	0.01521
1331.63	0.01454	0.01433	0.01317	0.01235	0.01437	0.0145	0.01523
1332.11	0.01455	0.01434	0.01318	0.01236	0.01438	0.01451	0.01524
1332.59	0.01456	0.01435	0.01319	0.01238	0.0144	0.01453	0.01526
1333.08	0.01457	0.01436	0.0132	0.01239	0.01441	0.01455	0.01527
1333.56	0.01457	0.01438	0.01321	0.0124	0.01442	0.01456	0.01529
1334.04	0.01458	0.01439	0.01321	0.01241	0.01443	0.01457	0.0153
1334.52	0.01459	0.0144	0.01322	0.01242	0.01444	0.01458	0.01531
1335	0.01461	0.01441	0.01323	0.01243	0.01444	0.01459	0.01532
1335.48	0.01462	0.01442	0.01324	0.01243	0.01445	0.01459	0.01532
1335.97	0.01463	0.01443	0.01324	0.01243	0.01446	0.01459	0.01533
1336.45	0.01464	0.01443	0.01325	0.01242	0.01446	0.01459	0.01533
1336.93	0.01464	0.01443	0.01324	0.01241	0.01446	0.01458	0.01534
1337.41	0.01464	0.01442	0.01324	0.0124	0.01446	0.01457	0.01534
1337.9	0.01464	0.01441	0.01323	0.01239	0.01445	0.01456	0.01534
1338.38	0.01463	0.01441	0.01322	0.01239	0.01445	0.01455	0.01533
1338.86	0.01463	0.0144	0.01321	0.01238	0.01445	0.01455	0.01533
1339.34	0.01463	0.01441	0.01321	0.01238	0.01446	0.01455	0.01534
1339.82	0.01464	0.01442	0.01322	0.01239	0.01447	0.01457	0.01535
1340.31	0.01465	0.01444	0.01323	0.01239	0.01448	0.01458	0.01537
1340.79	0.01466	0.01446	0.01324	0.01239	0.0145	0.0146	0.01539
1341.27	0.01467	0.01448	0.01325	0.01239	0.01452	0.01462	0.01541
1341.75	0.01467	0.0145	0.01326	0.01239	0.01453	0.01463	0.01543
1342.23	0.01467	0.01451	0.01327	0.01239	0.01455	0.01464	0.01544
1342.72	0.01467	0.01451	0.01327	0.01239	0.01456	0.01464	0.01546
1343.2	0.01466	0.01452	0.01327	0.01239	0.01457	0.01464	0.01547
1343.68	0.01466	0.01452	0.01328	0.0124	0.01459	0.01465	0.01548
1344.16	0.01466	0.01453	0.01328	0.01241	0.0146	0.01465	0.0155
1344.65	0.01466	0.01454	0.01328	0.01242	0.01462	0.01465	0.01551
1345.13	0.01466	0.01455	0.01328	0.01243	0.01463	0.01465	0.01552
1345.61	0.01466	0.01455	0.01328	0.01243	0.01464	0.01465	0.01554
1346.09	0.01466	0.01456	0.01328	0.01243	0.01464	0.01465	0.01555
1346.57	0.01466	0.01456	0.01327	0.01243	0.01465	0.01465	0.01556
1347.06	0.01466	0.01455	0.01327	0.01242	0.01465	0.01464	0.01557
1347.54	0.01467	0.01455	0.01327	0.01241	0.01464	0.01463	0.01558
1348.02	0.01467	0.01455	0.01327	0.0124	0.01464	0.01462	0.0156
1348.5	0.01467	0.01454	0.01327	0.01239	0.01464	0.01462	0.01561
1348.98	0.01467	0.01454	0.01328	0.01239	0.01465	0.01461	0.01562
1349.47	0.01467	0.01455	0.01328	0.01238	0.01465	0.01461	0.01562
1349.95	0.01467	0.01455	0.01328	0.01238	0.01466	0.01461	0.01563
1350.43	0.01467	0.01456	0.01328	0.01239	0.01467	0.01462	0.01564
1350.91	0.01467	0.01458	0.01328	0.01239	0.01467	0.01462	0.01565
1351.39	0.01468	0.01459	0.01328	0.0124	0.01468	0.01463	0.01566
1351.88	0.01468	0.0146	0.01328	0.01242	0.01468	0.01464	0.01567
1352.36	0.01469	0.01461	0.01329	0.01243	0.01469	0.01466	0.01569
1352.84	0.01469	0.01461	0.01329	0.01243	0.01469	0.01467	0.0157
1353.32	0.0147	0.01461	0.01329	0.01244	0.01469	0.01468	0.01572
1353.81	0.0147	0.01461	0.0133	0.01244	0.01469	0.01469	0.01573
1354.29	0.0147	0.01461	0.0133	0.01244	0.01469	0.0147	0.01574
1354.77	0.01471	0.0146	0.0133	0.01244	0.01469	0.01472	0.01575
1355.25	0.01472	0.0146	0.01331	0.01244	0.01469	0.01473	0.01576
1355.73	0.01473	0.01461	0.01332	0.01244	0.01469	0.01474	0.01577
1356.22	0.01475	0.01462	0.01333	0.01246	0.0147	0.01476	0.01579
1356.7	0.01476	0.01464	0.01335	0.01248	0.01472	0.01478	0.01581
1357.18	0.01479	0.01465	0.01336	0.0125	0.01473	0.0148	0.01583
1357.66	0.01481	0.01467	0.01337	0.01252	0.01475	0.01482	0.01585
1358.14	0.01483	0.01469	0.01338	0.01254	0.01476	0.01484	0.01587
1358.63	0.01485	0.0147	0.01338	0.01256	0.01477	0.01485	0.01589
1359.11	0.01486	0.01471	0.01339	0.01257	0.01478	0.01487	0.0159
1359.59	0.01487	0.01471	0.01339	0.01258	0.01479	0.01487	0.01591
1360.07	0.01487	0.01471	0.01339	0.01259	0.01479	0.01488	0.01592
1360.56	0.01487	0.01471	0.01338	0.01259	0.01478	0.01488	0.01593
1361.04	0.01487	0.01471	0.01338	0.01258	0.01478	0.01489	0.01595
1361.52	0.01486	0.01471	0.01338	0.01257	0.01477	0.01489	0.01596
1362	0.01486	0.01472	0.01337	0.01257	0.01477	0.0149	0.01597
1362.48	0.01485	0.01472	0.01337	0.01256	0.01477	0.01491	0.01598
1362.97	0.01485	0.01474	0.01337	0.01255	0.01477	0.01492	0.01599
1363.45	0.01485	0.01475	0.01337	0.01255	0.01478	0.01494	0.016
1363.93	0.01486	0.01476	0.01337	0.01255	0.01479	0.01496	0.01602
1364.41	0.01487	0.01476	0.01337	0.01256	0.01481	0.01498	0.01603
1364.89	0.01487	0.01476	0.01337	0.01256	0.01482	0.015	0.01604
1365.38	0.01488	0.01476	0.01337	0.01256	0.01483	0.01501	0.01605
1365.86	0.01488	0.01476	0.01337	0.01256	0.01484	0.01502	0.01606
1366.34	0.01489	0.01477	0.01337	0.01257	0.01485	0.01503	0.01608
1366.82	0.01489	0.01478	0.01337	0.01257	0.01486	0.01503	0.0161
1367.31	0.0149	0.01479	0.01338	0.01258	0.01487	0.01504	0.01612
1367.79	0.01492	0.01481	0.01339	0.01259	0.01488	0.01505	0.01614
1368.27	0.01493	0.01483	0.0134	0.0126	0.01488	0.01507	0.01616
1368.75	0.01495	0.01486	0.01342	0.01261	0.01489	0.01509	0.01618
1369.23	0.01498	0.01488	0.01343	0.01263	0.01489	0.0151	0.0162
1369.72	0.015	0.0149	0.01344	0.01264	0.0149	0.01512	0.01621
1370.2	0.01502	0.01491	0.01345	0.01265	0.0149	0.01514	0.01622
1370.68	0.01504	0.01492	0.01345	0.01266	0.0149	0.01515	0.01623
1371.16	0.01505	0.01494	0.01345	0.01266	0.0149	0.01516	0.01623
1371.64	0.01506	0.01495	0.01345	0.01266	0.01489	0.01517	0.01624
1372.13	0.01507	0.01496	0.01345	0.01265	0.01489	0.01518	0.01624
1372.61	0.01507	0.01497	0.01345	0.01264	0.01489	0.01518	0.01624
1373.09	0.01507	0.01498	0.01345	0.01263	0.01489	0.01519	0.01625
1373.57	0.01507	0.015	0.01345	0.01263	0.01489	0.0152	0.01625
1374.06	0.01508	0.01501	0.01346	0.01263	0.0149	0.01522	0.01626
1374.54	0.01508	0.01503	0.01347	0.01263	0.01491	0.01524	0.01628
1375.02	0.01509	0.01506	0.01348	0.01264	0.01492	0.01526	0.0163
1375.5	0.0151	0.01508	0.01349	0.01265	0.01494	0.01529	0.01632
1375.98	0.01511	0.01511	0.0135	0.01267	0.01496	0.01532	0.01634
1376.47	0.01512	0.01513	0.01351	0.01268	0.01498	0.01534	0.01636
1376.95	0.01513	0.01514	0.01352	0.01269	0.015	0.01535	0.01638
1377.43	0.01515	0.01515	0.01352	0.0127	0.01501	0.01536	0.0164
1377.91	0.01515	0.01515	0.01352	0.01271	0.01502	0.01536	0.01641
1378.39	0.01516	0.01515	0.01352	0.01272	0.01503	0.01536	0.01643
1378.88	0.01516	0.01514	0.01352	0.01272	0.01504	0.01537	0.01645
1379.36	0.01516	0.01514	0.01352	0.01273	0.01504	0.01537	0.01646
1379.84	0.01516	0.01513	0.01352	0.01274	0.01504	0.01538	0.01648
1380.32	0.01517	0.01512	0.01353	0.01274	0.01504	0.01539	0.0165
1380.81	0.01517	0.0151	0.01354	0.01275	0.01504	0.0154	0.01652
1381.29	0.01518	0.0151	0.01355	0.01276	0.01504	0.01541	0.01654
1381.77	0.01519	0.01509	0.01356	0.01276	0.01504	0.01543	0.01657
1382.25	0.0152	0.01509	0.01359	0.01277	0.01505	0.01544	0.01659
1382.73	0.01521	0.01509	0.01361	0.01278	0.01506	0.01546	0.01661
1383.21	0.01522	0.0151	0.01363	0.01279	0.01508	0.01547	0.01663
1383.7	0.01523	0.01511	0.01365	0.0128	0.01509	0.01549	0.01665
1384.18	0.01524	0.01512	0.01367	0.01281	0.0151	0.0155	0.01666
1384.66	0.01524	0.01513	0.01368	0.01282	0.0151	0.01551	0.01666
1385.14	0.01524	0.01513	0.01368	0.01283	0.01511	0.01551	0.01667
1385.63	0.01524	0.01513	0.01368	0.01283	0.01511	0.01551	0.01667
1386.11	0.01523	0.01514	0.01368	0.01284	0.01511	0.01552	0.01667
1386.59	0.01523	0.01514	0.01368	0.01284	0.01511	0.01552	0.01668
1387.07	0.01523	0.01514	0.01368	0.01285	0.01512	0.01552	0.01669
1387.56	0.01523	0.01515	0.01368	0.01286	0.01513	0.01553	0.0167
1388.04	0.01524	0.01517	0.01369	0.01287	0.01515	0.01554	0.01672
1388.52	0.01525	0.01518	0.0137	0.01288	0.01516	0.01556	0.01674
1389	0.01527	0.01519	0.01371	0.01289	0.01517	0.01558	0.01676
1389.48	0.01529	0.0152	0.01371	0.01289	0.01518	0.0156	0.01678
1389.96	0.0153	0.01521	0.01372	0.01289	0.01519	0.01561	0.01679
1390.45	0.01531	0.01521	0.01372	0.01289	0.01519	0.01562	0.0168
1390.93	0.01532	0.01521	0.01371	0.01289	0.0152	0.01563	0.01681
1391.41	0.01533	0.01521	0.01371	0.01288	0.0152	0.01563	0.01681
1391.89	0.01533	0.0152	0.0137	0.01287	0.0152	0.01563	0.01681
1392.38	0.01533	0.0152	0.0137	0.01286	0.01519	0.01563	0.01682
1392.86	0.01533	0.01519	0.01369	0.01285	0.01519	0.01563	0.01682
1393.34	0.01533	0.01518	0.01369	0.01284	0.01519	0.01562	0.01682
1393.82	0.01533	0.01517	0.01369	0.01284	0.0152	0.01562	0.01683
1394.3	0.01534	0.01517	0.01369	0.01284	0.01521	0.01563	0.01684
1394.79	0.01535	0.01517	0.0137	0.01284	0.01522	0.01563	0.01685
1395.27	0.01536	0.01517	0.0137	0.01285	0.01522	0.01565	0.01687
1395.75	0.01538	0.01519	0.01371	0.01286	0.01523	0.01566	0.01689
1396.23	0.01539	0.0152	0.01372	0.01288	0.01524	0.01568	0.0169
1396.71	0.0154	0.01522	0.01373	0.01289	0.01525	0.01569	0.01692
1397.2	0.01541	0.01524	0.01375	0.0129	0.01525	0.01571	0.01693
1397.68	0.01542	0.01526	0.01376	0.01291	0.01526	0.01572	0.01693
1398.16	0.01543	0.01528	0.01377	0.01291	0.01526	0.01573	0.01694
1398.64	0.01544	0.01529	0.01378	0.01292	0.01527	0.01574	0.01695
1399.13	0.01545	0.01531	0.01378	0.01293	0.01529	0.01576	0.01696
1399.61	0.01546	0.01533	0.01379	0.01293	0.0153	0.01577	0.01698
1400.09	0.01547	0.01534	0.0138	0.01294	0.01531	0.01578	0.017
1400.57	0.01548	0.01536	0.0138	0.01296	0.01532	0.01579	0.01701
1401.05	0.01549	0.01537	0.01381	0.01297	0.01533	0.01581	0.01703
1401.54	0.01551	0.01538	0.01381	0.01298	0.01534	0.01582	0.01705
1402.02	0.01552	0.01539	0.01382	0.013	0.01534	0.01583	0.01706
1402.5	0.01553	0.0154	0.01382	0.01301	0.01535	0.01584	0.01707
1402.98	0.01554	0.01541	0.01382	0.01302	0.01535	0.01585	0.01708
1403.46	0.01556	0.01542	0.01383	0.01302	0.01536	0.01586	0.01709
1403.95	0.01557	0.01543	0.01383	0.01303	0.01537	0.01587	0.0171
1404.43	0.01558	0.01544	0.01384	0.01303	0.01538	0.01588	0.01711
1404.91	0.01559	0.01545	0.01384	0.01304	0.0154	0.01589	0.01711
1405.39	0.0156	0.01547	0.01386	0.01304	0.01541	0.01589	0.01713
1405.88	0.01561	0.01548	0.01387	0.01305	0.01543	0.0159	0.01714
1406.36	0.01563	0.0155	0.01389	0.01306	0.01545	0.01591	0.01715
1406.84	0.01564	0.01551	0.0139	0.01307	0.01548	0.01592	0.01717
1407.32	0.01567	0.01553	0.01392	0.01308	0.0155	0.01594	0.01718
1407.8	0.01569	0.01554	0.01393	0.01309	0.01551	0.01595	0.01719
1408.29	0.01571	0.01555	0.01394	0.0131	0.01553	0.01596	0.0172
1408.77	0.01573	0.01556	0.01395	0.01311	0.01555	0.01598	0.01721
1409.25	0.01574	0.01557	0.01396	0.01312	0.01557	0.01599	0.01721
1409.73	0.01575	0.01559	0.01397	0.01312	0.01558	0.016	0.01722
1410.21	0.01576	0.0156	0.01398	0.01313	0.0156	0.01601	0.01723
1410.7	0.01576	0.01562	0.01399	0.01313	0.01562	0.01602	0.01724
1411.18	0.01577	0.01564	0.01401	0.01314	0.01563	0.01604	0.01725
1411.66	0.01577	0.01565	0.01402	0.01315	0.01565	0.01605	0.01726
1412.14	0.01578	0.01566	0.01404	0.01316	0.01566	0.01606	0.01726
1412.62	0.01579	0.01567	0.01405	0.01316	0.01567	0.01607	0.01728
1413.11	0.0158	0.01567	0.01406	0.01317	0.01568	0.01608	0.01729
1413.59	0.01582	0.01567	0.01407	0.01318	0.01569	0.01609	0.0173
1414.07	0.01583	0.01568	0.01408	0.01319	0.01569	0.01609	0.01731
1414.55	0.01584	0.01568	0.01409	0.0132	0.0157	0.0161	0.01732
1415.04	0.01585	0.01568	0.01409	0.01321	0.0157	0.0161	0.01732
1415.52	0.01586	0.01569	0.01409	0.01321	0.0157	0.0161	0.01733
1416	0.01587	0.01569	0.01409	0.01322	0.0157	0.0161	0.01733
1416.48	0.01588	0.01569	0.01409	0.01323	0.0157	0.01609	0.01732
1416.96	0.01589	0.0157	0.01409	0.01324	0.01569	0.01609	0.01731
1417.45	0.0159	0.0157	0.01409	0.01324	0.01569	0.01608	0.0173
1417.93	0.01591	0.01571	0.01409	0.01325	0.01569	0.01608	0.01729
1418.41	0.01592	0.01572	0.01409	0.01325	0.01569	0.01608	0.01729
1418.89	0.01593	0.01573	0.0141	0.01326	0.0157	0.01608	0.01729
1419.38	0.01594	0.01575	0.0141	0.01327	0.01571	0.01609	0.0173
1419.86	0.01595	0.01577	0.01412	0.01329	0.01574	0.01611	0.01732
1420.34	0.01596	0.01578	0.01413	0.0133	0.01576	0.01613	0.01734
1420.82	0.01597	0.0158	0.01415	0.01333	0.01579	0.01616	0.01736
1421.3	0.01599	0.01582	0.01417	0.01335	0.01582	0.01619	0.01739
1421.79	0.01601	0.01583	0.01419	0.01337	0.01585	0.01621	0.01742
1422.27	0.01602	0.01585	0.01422	0.0134	0.01587	0.01624	0.01744
1422.75	0.01604	0.01587	0.01424	0.01342	0.01589	0.01626	0.01747
1423.23	0.01606	0.01588	0.01426	0.01344	0.01591	0.01628	0.01749
1423.71	0.01608	0.01589	0.01429	0.01346	0.01593	0.01629	0.01751
1424.2	0.0161	0.0159	0.01431	0.01348	0.01595	0.01631	0.01753
1424.68	0.01612	0.01591	0.01432	0.01349	0.01597	0.01633	0.01755
1425.16	0.01614	0.01592	0.01434	0.0135	0.01599	0.01634	0.01757
1425.64	0.01615	0.01593	0.01436	0.01352	0.016	0.01636	0.01759
1426.12	0.01617	0.01595	0.01437	0.01353	0.01602	0.01638	0.0176
1426.61	0.01618	0.01596	0.01438	0.01354	0.01604	0.01639	0.01762
1427.09	0.01619	0.01597	0.01439	0.01356	0.01605	0.01641	0.01763
1427.57	0.0162	0.01599	0.0144	0.01357	0.01607	0.01642	0.01764
1428.05	0.01622	0.01601	0.0144	0.01358	0.01608	0.01643	0.01765
1428.54	0.01623	0.01602	0.01442	0.0136	0.0161	0.01645	0.01766
1429.02	0.01625	0.01604	0.01443	0.01361	0.01611	0.01646	0.01767
1429.5	0.01627	0.01605	0.01444	0.01363	0.01613	0.01648	0.01769
1429.98	0.0163	0.01607	0.01446	0.01365	0.01615	0.0165	0.01771
1430.46	0.01632	0.01609	0.01447	0.01367	0.01617	0.01652	0.01772
1430.95	0.01634	0.0161	0.01449	0.01368	0.01619	0.01653	0.01773
1431.43	0.01635	0.01612	0.01451	0.0137	0.01621	0.01654	0.01774
1431.91	0.01637	0.01614	0.01453	0.01372	0.01623	0.01655	0.01775
1432.39	0.01638	0.01615	0.01455	0.01373	0.01624	0.01656	0.01776
1432.87	0.01639	0.01617	0.01458	0.01375	0.01626	0.01658	0.01777
1433.36	0.0164	0.01619	0.0146	0.01376	0.01628	0.01659	0.01778
1433.84	0.01642	0.01621	0.01463	0.01377	0.0163	0.0166	0.01778
1434.32	0.01643	0.01622	0.01465	0.01378	0.01631	0.01661	0.01778
1434.8	0.01644	0.01624	0.01466	0.01379	0.01632	0.01662	0.01778
1435.29	0.01644	0.01625	0.01467	0.01379	0.01633	0.01662	0.01778
1435.77	0.01645	0.01626	0.01468	0.0138	0.01633	0.01663	0.01778
1436.25	0.01646	0.01627	0.01468	0.0138	0.01634	0.01664	0.01777
1436.73	0.01647	0.01627	0.01469	0.01381	0.01635	0.01665	0.01778
1437.21	0.01648	0.01628	0.0147	0.01383	0.01637	0.01666	0.01779
1437.7	0.0165	0.0163	0.01471	0.01385	0.01639	0.01668	0.0178
1438.18	0.01652	0.01631	0.01473	0.01388	0.01641	0.0167	0.01782
1438.66	0.01654	0.01633	0.01475	0.0139	0.01644	0.01672	0.01784
1439.14	0.01656	0.01636	0.01477	0.01393	0.01646	0.01675	0.01787
1439.62	0.01659	0.01638	0.01479	0.01396	0.01649	0.01677	0.01789
1440.11	0.01661	0.01641	0.01481	0.01398	0.01651	0.0168	0.01791
1440.59	0.01663	0.01644	0.01483	0.014	0.01654	0.01683	0.01793
1441.07	0.01665	0.01646	0.01485	0.01402	0.01656	0.01685	0.01794
1441.55	0.01667	0.01649	0.01487	0.01404	0.01658	0.01688	0.01796
1442.04	0.01669	0.01651	0.01489	0.01406	0.01661	0.0169	0.01797
1442.52	0.01671	0.01653	0.01491	0.01408	0.01663	0.01691	0.01799
1443	0.01673	0.01655	0.01493	0.01409	0.01666	0.01693	0.018
1443.48	0.01675	0.01657	0.01494	0.01411	0.01668	0.01694	0.01802
1443.96	0.01678	0.01658	0.01496	0.01412	0.01671	0.01696	0.01803
1444.44	0.0168	0.0166	0.01498	0.01414	0.01673	0.01698	0.01805
1444.93	0.01682	0.01662	0.015	0.01416	0.01675	0.01699	0.01807
1445.41	0.01685	0.01664	0.01502	0.01417	0.01678	0.01702	0.01809
1445.89	0.01687	0.01666	0.01504	0.01419	0.0168	0.01704	0.0181
1446.37	0.0169	0.01668	0.01505	0.01421	0.01682	0.01706	0.01812
1446.86	0.01692	0.0167	0.01507	0.01423	0.01684	0.01708	0.01813
1447.34	0.01694	0.01671	0.01509	0.01425	0.01686	0.0171	0.01814
1447.82	0.01695	0.01673	0.0151	0.01427	0.01688	0.01712	0.01815
1448.3	0.01697	0.01675	0.01512	0.01429	0.0169	0.01714	0.01817
1448.78	0.01699	0.01677	0.01515	0.01431	0.01692	0.01715	0.01819
1449.27	0.01701	0.01679	0.01517	0.01433	0.01694	0.01717	0.01821
1449.75	0.01704	0.01681	0.01519	0.01435	0.01697	0.01719	0.01822
1450.23	0.01707	0.01684	0.01522	0.01437	0.01699	0.01721	0.01824
1450.71	0.0171	0.01686	0.01524	0.01439	0.01702	0.01723	0.01826
1451.19	0.01713	0.01688	0.01527	0.01441	0.01705	0.01725	0.01827
1451.68	0.01716	0.01691	0.01529	0.01443	0.01707	0.01728	0.01828
1452.16	0.01719	0.01693	0.01531	0.01444	0.01711	0.0173	0.0183
1452.64	0.01721	0.01695	0.01533	0.01446	0.01714	0.01733	0.01831
1453.12	0.01724	0.01698	0.01535	0.01447	0.01717	0.01735	0.01832
1453.61	0.01726	0.017	0.01537	0.01448	0.0172	0.01736	0.01832
1454.09	0.01728	0.01702	0.01538	0.01449	0.01722	0.01737	0.01832
1454.57	0.01729	0.01703	0.01539	0.0145	0.01724	0.01737	0.01832
1455.05	0.01731	0.01704	0.0154	0.0145	0.01725	0.01737	0.01831
1455.53	0.01733	0.01705	0.01541	0.01451	0.01726	0.01736	0.0183
1456.02	0.01735	0.01706	0.01542	0.01452	0.01727	0.01736	0.01829
1456.5	0.01737	0.01707	0.01544	0.01453	0.01728	0.01738	0.01829
1456.98	0.0174	0.01709	0.01547	0.01456	0.01731	0.0174	0.01831
1457.46	0.01743	0.01711	0.0155	0.01459	0.01734	0.01745	0.01834
1457.94	0.01747	0.01714	0.01554	0.01463	0.01738	0.0175	0.01838
1458.43	0.01751	0.01717	0.01559	0.01467	0.01743	0.01756	0.01842
1458.91	0.01754	0.0172	0.01562	0.01471	0.01748	0.01762	0.01847
1459.39	0.01758	0.01722	0.01566	0.01474	0.01753	0.01767	0.01851
1459.87	0.01761	0.01725	0.01569	0.01477	0.01757	0.01772	0.01855
1460.36	0.01763	0.01727	0.01571	0.01479	0.01761	0.01776	0.01858
1460.84	0.01766	0.01728	0.01573	0.01481	0.01764	0.01778	0.0186
1461.32	0.01768	0.01729	0.01575	0.01483	0.01767	0.0178	0.01861
1461.8	0.0177	0.0173	0.01576	0.01484	0.01769	0.01781	0.01862
1462.28	0.01772	0.01732	0.01578	0.01486	0.01771	0.01782	0.01863
1462.77	0.01774	0.01733	0.01579	0.01487	0.01773	0.01784	0.01864
1463.25	0.01777	0.01735	0.01581	0.01489	0.01775	0.01785	0.01865
1463.73	0.01779	0.01736	0.01582	0.01492	0.01777	0.01787	0.01866
1464.21	0.01782	0.01738	0.01584	0.01494	0.01779	0.01789	0.01868
1464.69	0.01785	0.01739	0.01587	0.01497	0.01782	0.01792	0.01869
1465.18	0.01788	0.01741	0.01589	0.015	0.01785	0.01796	0.01871
1465.66	0.01792	0.01743	0.01592	0.01503	0.01788	0.018	0.01874
1466.14	0.01795	0.01746	0.01595	0.01506	0.01792	0.01803	0.01876
1466.62	0.01799	0.01748	0.01598	0.01509	0.01795	0.01807	0.01879
1467.11	0.01802	0.01751	0.01601	0.01513	0.01799	0.01811	0.01883
1467.59	0.01806	0.01754	0.01605	0.01516	0.01804	0.01815	0.01886
1468.07	0.0181	0.01757	0.01608	0.0152	0.01808	0.01819	0.01889
1468.55	0.01813	0.01759	0.01611	0.01523	0.01812	0.01822	0.01892
1469.03	0.01817	0.01761	0.01614	0.01526	0.01815	0.01824	0.01895
1469.52	0.0182	0.01763	0.01617	0.01529	0.01819	0.01826	0.01897
1470	0.01822	0.01764	0.0162	0.01532	0.01822	0.01827	0.01898
1470.48	0.01825	0.01764	0.01623	0.01534	0.01824	0.01828	0.019
1470.96	0.01828	0.01765	0.01625	0.01537	0.01826	0.01829	0.01901
1471.44	0.0183	0.01766	0.01628	0.01539	0.01828	0.01829	0.01902
1471.93	0.01833	0.01766	0.01631	0.01542	0.0183	0.01831	0.01903
1472.41	0.01835	0.01767	0.01635	0.01545	0.01833	0.01833	0.01906
1472.89	0.01838	0.01769	0.01638	0.01548	0.01836	0.01836	0.01909
1473.37	0.01841	0.01771	0.01642	0.01552	0.0184	0.0184	0.01913
1473.86	0.01844	0.01773	0.01646	0.01557	0.01845	0.01845	0.01917
1474.34	0.01847	0.01776	0.01651	0.01562	0.01849	0.0185	0.01922
1474.82	0.01851	0.01779	0.01656	0.01567	0.01855	0.01856	0.01927
1475.3	0.01855	0.01782	0.01661	0.01571	0.0186	0.01861	0.01932
1475.78	0.01859	0.01786	0.01666	0.01576	0.01866	0.01866	0.01937
1476.27	0.01863	0.01789	0.01671	0.0158	0.01871	0.01871	0.01942
1476.75	0.01866	0.01793	0.01676	0.01585	0.01877	0.01876	0.01947
1477.23	0.0187	0.01796	0.0168	0.01589	0.01882	0.01881	0.01951
1477.71	0.01874	0.01799	0.01685	0.01592	0.01887	0.01885	0.01955
1478.19	0.01878	0.01803	0.01689	0.01596	0.01892	0.0189	0.0196
1478.68	0.01881	0.01806	0.01693	0.01599	0.01896	0.01894	0.01963
1479.16	0.01885	0.01808	0.01696	0.01602	0.019	0.01898	0.01967
1479.64	0.01889	0.01811	0.01699	0.01605	0.01904	0.01902	0.0197
1480.12	0.01893	0.01815	0.01703	0.01608	0.01908	0.01906	0.01974
1480.61	0.01897	0.01818	0.01706	0.01612	0.01911	0.0191	0.01977
1481.09	0.01901	0.01822	0.0171	0.01615	0.01915	0.01914	0.0198
1481.57	0.01906	0.01826	0.01714	0.0162	0.01919	0.01918	0.01984
1482.05	0.01911	0.01831	0.01718	0.01624	0.01924	0.01923	0.01989
1482.53	0.01915	0.01836	0.01723	0.01629	0.01929	0.01928	0.01993
1483.02	0.0192	0.01841	0.01728	0.01634	0.01935	0.01932	0.01998
1483.5	0.01924	0.01846	0.01733	0.01639	0.0194	0.01937	0.02003
1483.98	0.01928	0.0185	0.01738	0.01643	0.01946	0.01941	0.02007
1484.46	0.01933	0.01855	0.01742	0.01647	0.01951	0.01945	0.02011
1484.94	0.01937	0.01859	0.01746	0.0165	0.01955	0.01949	0.02015
1485.43	0.01941	0.01863	0.0175	0.01654	0.0196	0.01952	0.02019
1485.91	0.01945	0.01866	0.01754	0.01657	0.01964	0.01955	0.02022
1486.39	0.01949	0.0187	0.01758	0.01661	0.01968	0.01959	0.02025
1486.87	0.01954	0.01875	0.01762	0.01664	0.01972	0.01962	0.02028
1487.35	0.01958	0.0188	0.01767	0.01669	0.01977	0.01966	0.02031
1487.84	0.01963	0.01885	0.01772	0.01673	0.01981	0.01969	0.02034
1488.32	0.01968	0.0189	0.01776	0.01678	0.01986	0.01973	0.02037
1488.8	0.01972	0.01895	0.01781	0.01683	0.01991	0.01977	0.02041
1489.28	0.01977	0.01901	0.01786	0.01688	0.01995	0.01982	0.02044
1489.77	0.01982	0.01906	0.0179	0.01693	0.02	0.01986	0.02048
1490.25	0.01986	0.01911	0.01794	0.01698	0.02005	0.01991	0.02052
1490.73	0.01991	0.01917	0.01799	0.01702	0.02011	0.01996	0.02056
1491.21	0.01995	0.01923	0.01803	0.01706	0.02016	0.02001	0.02061
1491.69	0.02	0.01928	0.01808	0.01711	0.02022	0.02007	0.02066
1492.18	0.02005	0.01934	0.01812	0.01715	0.02028	0.02012	0.0207
1492.66	0.0201	0.01941	0.01817	0.01719	0.02034	0.02017	0.02075
1493.14	0.02015	0.01947	0.01822	0.01722	0.02039	0.02022	0.02079
1493.62	0.0202	0.01952	0.01827	0.01726	0.02044	0.02026	0.02083
1494.1	0.02024	0.01958	0.01832	0.01729	0.02048	0.0203	0.02086
1494.59	0.02029	0.01963	0.01836	0.01732	0.02052	0.02033	0.02089
1495.07	0.02034	0.01968	0.0184	0.01735	0.02056	0.02037	0.02091
1495.55	0.02039	0.01973	0.01844	0.01738	0.0206	0.0204	0.02094
1496.03	0.02045	0.01978	0.01848	0.01742	0.02064	0.02044	0.02097
1496.52	0.0205	0.01983	0.01852	0.01746	0.02068	0.02049	0.021
1497	0.02055	0.01989	0.01857	0.0175	0.02073	0.02054	0.02104
1497.48	0.02061	0.01994	0.01861	0.01755	0.02078	0.02059	0.02108
1497.96	0.02066	0.02	0.01866	0.0176	0.02083	0.02065	0.02113
1498.44	0.02071	0.02007	0.01871	0.01765	0.02089	0.02071	0.02119
1498.92	0.02077	0.02013	0.01876	0.01771	0.02095	0.02077	0.02124
1499.41	0.02082	0.02019	0.01881	0.01776	0.02101	0.02083	0.02129
1499.89	0.02087	0.02026	0.01886	0.01781	0.02108	0.02088	0.02135
1500.37	0.02093	0.02032	0.01891	0.01786	0.02114	0.02094	0.0214
1500.85	0.02098	0.02038	0.01896	0.01791	0.0212	0.02099	0.02145
1501.34	0.02103	0.02045	0.01901	0.01797	0.02126	0.02104	0.0215
1501.82	0.02109	0.02051	0.01905	0.01802	0.02132	0.02109	0.02155
1502.3	0.02114	0.02057	0.0191	0.01806	0.02137	0.02114	0.02159
1502.78	0.02119	0.02062	0.01915	0.01811	0.02142	0.02118	0.02163
1503.27	0.02124	0.02068	0.01919	0.01814	0.02146	0.02121	0.02165
1503.75	0.02129	0.02074	0.01923	0.01817	0.02149	0.02124	0.02167
1504.23	0.02134	0.02079	0.01926	0.01819	0.02152	0.02126	0.02169
1504.71	0.02139	0.02085	0.0193	0.01821	0.02154	0.02128	0.0217
1505.19	0.02144	0.02091	0.01933	0.01824	0.02157	0.0213	0.02171
1505.67	0.0215	0.02098	0.01937	0.01827	0.0216	0.02132	0.02173
1506.16	0.02156	0.02105	0.01942	0.01831	0.02165	0.02136	0.02177
1506.64	0.02162	0.02112	0.01948	0.01836	0.0217	0.02141	0.02181
1507.12	0.02168	0.0212	0.01954	0.01841	0.02177	0.02148	0.02187
1507.6	0.02175	0.02128	0.01961	0.01848	0.02184	0.02156	0.02194
1508.09	0.02182	0.02136	0.01969	0.01855	0.02192	0.02164	0.02202
1508.57	0.0219	0.02145	0.01976	0.01863	0.02201	0.02173	0.0221
1509.05	0.02197	0.02153	0.01984	0.0187	0.02208	0.02182	0.02219
1509.53	0.02204	0.02162	0.01991	0.01877	0.02216	0.0219	0.02226
1510.01	0.02211	0.0217	0.01997	0.01884	0.02223	0.02197	0.02233
1510.5	0.02217	0.02177	0.02003	0.0189	0.0223	0.02203	0.02239
1510.98	0.02224	0.02185	0.02008	0.01896	0.02236	0.02209	0.02245
1511.46	0.0223	0.02191	0.02013	0.01901	0.02242	0.02214	0.0225
1511.94	0.02236	0.02198	0.02018	0.01905	0.02249	0.02219	0.02254
1512.42	0.02242	0.02204	0.02024	0.0191	0.02255	0.02224	0.02258
1512.91	0.02247	0.0221	0.02029	0.01914	0.02261	0.02229	0.02262
1513.39	0.02253	0.02217	0.02034	0.01919	0.02267	0.02234	0.02266
1513.87	0.02259	0.02223	0.0204	0.01923	0.02272	0.0224	0.0227
1514.35	0.02265	0.0223	0.02045	0.01927	0.02278	0.02245	0.02274
1514.84	0.02271	0.02236	0.0205	0.01931	0.02283	0.0225	0.02277
1515.32	0.02276	0.02243	0.02055	0.01935	0.02289	0.02255	0.02281
1515.8	0.02282	0.02249	0.0206	0.01939	0.02294	0.0226	0.02284
1516.28	0.02288	0.02256	0.02065	0.01944	0.023	0.02265	0.02288
1516.76	0.02295	0.02262	0.02071	0.01949	0.02306	0.02271	0.02293
1517.25	0.02301	0.02269	0.02076	0.01954	0.02312	0.02276	0.02298
1517.73	0.02308	0.02276	0.02082	0.0196	0.02318	0.02281	0.02304
1518.21	0.02315	0.02282	0.02088	0.01966	0.02324	0.02287	0.0231
1518.69	0.02321	0.02289	0.02093	0.01971	0.0233	0.02291	0.02315
1519.17	0.02328	0.02294	0.02099	0.01976	0.02335	0.02295	0.0232
1519.66	0.02334	0.023	0.02104	0.0198	0.02339	0.02299	0.02324
1520.14	0.0234	0.02306	0.02108	0.01984	0.02344	0.02302	0.02328
1520.62	0.02346	0.02311	0.02114	0.01989	0.02348	0.02306	0.02332
1521.1	0.02353	0.02318	0.02119	0.01994	0.02354	0.02311	0.02337
1521.59	0.0236	0.02325	0.02125	0.02	0.0236	0.02317	0.02342
1522.07	0.02368	0.02333	0.02132	0.02006	0.02368	0.02324	0.02349
1522.55	0.02376	0.02341	0.0214	0.02014	0.02376	0.02332	0.02357
1523.03	0.02384	0.0235	0.02147	0.02021	0.02385	0.0234	0.02364
1523.51	0.02392	0.02358	0.02155	0.02028	0.02393	0.02348	0.02372
1524	0.02399	0.02366	0.02162	0.02035	0.02401	0.02356	0.02379
1524.48	0.02407	0.02373	0.02168	0.02042	0.02408	0.02364	0.02385
1524.96	0.02414	0.0238	0.02175	0.02048	0.02414	0.02371	0.02391
1525.44	0.02421	0.02387	0.02181	0.02054	0.02421	0.02378	0.02397
1525.92	0.02427	0.02394	0.02187	0.02061	0.02428	0.02384	0.02403
1526.41	0.02435	0.02402	0.02193	0.02067	0.02435	0.02391	0.02409
1526.89	0.02442	0.0241	0.022	0.02073	0.02442	0.02398	0.02415
1527.37	0.02449	0.02418	0.02206	0.0208	0.0245	0.02404	0.02422
1527.85	0.02457	0.02426	0.02213	0.02086	0.02458	0.0241	0.02428
1528.34	0.02465	0.02435	0.0222	0.02092	0.02465	0.02416	0.02434
1528.82	0.02472	0.02443	0.02226	0.02098	0.02472	0.02422	0.02441
1529.3	0.0248	0.02451	0.02232	0.02104	0.02479	0.02428	0.02447
1529.78	0.02488	0.02459	0.02238	0.02109	0.02486	0.02434	0.02452
1530.26	0.02495	0.02466	0.02244	0.02113	0.02492	0.0244	0.02458
1530.75	0.02503	0.02474	0.0225	0.02118	0.02498	0.02446	0.02463
1531.23	0.0251	0.02481	0.02255	0.02122	0.02504	0.02451	0.02468
1531.71	0.02518	0.02488	0.0226	0.02125	0.0251	0.02456	0.02473
1532.19	0.02525	0.02494	0.02266	0.0213	0.02515	0.02461	0.02477
1532.67	0.02533	0.02501	0.02271	0.02134	0.0252	0.02467	0.02482
1533.16	0.02541	0.02507	0.02277	0.02139	0.02526	0.02472	0.02486
1533.64	0.02549	0.02514	0.02283	0.02145	0.02532	0.02478	0.02492
1534.12	0.02558	0.02521	0.02289	0.02151	0.02538	0.02484	0.02498
1534.6	0.02567	0.02529	0.02296	0.02158	0.02545	0.02491	0.02504
1535.09	0.02575	0.02536	0.02302	0.02165	0.02552	0.02498	0.0251
1535.57	0.02584	0.02543	0.02309	0.02171	0.02558	0.02504	0.02516
1536.05	0.02592	0.02549	0.02315	0.02176	0.02564	0.0251	0.02521
1536.53	0.02601	0.02556	0.0232	0.02181	0.02569	0.02514	0.02525
1537.01	0.02608	0.02562	0.02325	0.02185	0.02573	0.02518	0.02528
1537.49	0.02615	0.02568	0.0233	0.02189	0.02577	0.02521	0.0253
1537.98	0.02622	0.02575	0.02335	0.02192	0.02582	0.02525	0.02532
1538.46	0.02629	0.02581	0.0234	0.02196	0.02586	0.02528	0.02534
1538.94	0.02636	0.02588	0.02346	0.022	0.02591	0.02532	0.02537
1539.42	0.02643	0.02596	0.02352	0.02205	0.02598	0.02537	0.02541
1539.91	0.02651	0.02604	0.02359	0.02211	0.02605	0.02544	0.02547
1540.39	0.02659	0.02612	0.02366	0.02218	0.02613	0.02552	0.02554
1540.87	0.02668	0.02621	0.02374	0.02225	0.02622	0.02561	0.02563
1541.35	0.02677	0.02631	0.02383	0.02234	0.02631	0.02571	0.02572
1541.83	0.02686	0.0264	0.02391	0.02243	0.02641	0.02582	0.02582
1542.32	0.02695	0.0265	0.024	0.02252	0.02651	0.02593	0.02592
1542.8	0.02704	0.02659	0.02409	0.02261	0.02662	0.02604	0.02602
1543.28	0.02713	0.02668	0.02418	0.0227	0.02672	0.02615	0.02611
1543.76	0.02722	0.02677	0.02427	0.02279	0.02682	0.02626	0.0262
1544.24	0.0273	0.02685	0.02435	0.02288	0.02692	0.02636	0.02629
1544.73	0.02738	0.02693	0.02444	0.02296	0.02701	0.02645	0.02638
1545.21	0.02745	0.02701	0.02452	0.02303	0.02711	0.02655	0.02647
1545.69	0.02753	0.02708	0.0246	0.02311	0.02721	0.02664	0.02656
1546.17	0.02762	0.02716	0.02469	0.02318	0.0273	0.02672	0.02664
1546.66	0.0277	0.02723	0.02477	0.02325	0.02739	0.02681	0.02672
1547.14	0.02779	0.02731	0.02486	0.02333	0.02748	0.0269	0.0268
1547.62	0.02788	0.02739	0.02494	0.0234	0.02757	0.02698	0.02688
1548.1	0.02797	0.02747	0.02502	0.02348	0.02766	0.02707	0.02696
1548.58	0.02807	0.02755	0.0251	0.02356	0.02775	0.02716	0.02704
1549.07	0.02816	0.02763	0.02518	0.02364	0.02784	0.02725	0.02713
1549.55	0.02825	0.02771	0.02526	0.02372	0.02792	0.02733	0.02721
1550.03	0.02834	0.02779	0.02534	0.02381	0.02801	0.02742	0.0273
1550.51	0.02842	0.02786	0.02542	0.02389	0.02809	0.02751	0.02738
1550.99	0.0285	0.02793	0.0255	0.02397	0.02817	0.02759	0.02746
1551.48	0.02859	0.028	0.02558	0.02405	0.02826	0.02767	0.02754
1551.96	0.02867	0.02806	0.02566	0.02412	0.02834	0.02774	0.02762
1552.44	0.02875	0.02812	0.02573	0.02419	0.02842	0.02782	0.0277
1552.92	0.02884	0.02818	0.02581	0.02425	0.02851	0.02789	0.02778
1553.41	0.02892	0.02823	0.02588	0.02432	0.02859	0.02796	0.02786
1553.89	0.02901	0.02829	0.02596	0.02438	0.02868	0.02804	0.02794
1554.37	0.0291	0.02834	0.02604	0.02445	0.02878	0.02812	0.02803
1554.85	0.02918	0.0284	0.02612	0.02451	0.02886	0.02819	0.02811
1555.33	0.02927	0.02845	0.02619	0.02458	0.02895	0.02827	0.02819
1555.82	0.02935	0.0285	0.02627	0.02464	0.02902	0.02833	0.02826
1556.3	0.02944	0.02855	0.02634	0.02471	0.02909	0.02839	0.02832
1556.78	0.02952	0.0286	0.0264	0.02477	0.02915	0.02845	0.02838
1557.26	0.0296	0.02865	0.02647	0.02482	0.02921	0.0285	0.02843
1557.74	0.02968	0.02871	0.02653	0.02488	0.02927	0.02855	0.02848
1558.23	0.02976	0.02877	0.0266	0.02494	0.02934	0.02862	0.02854
1558.71	0.02985	0.02884	0.02668	0.02501	0.02942	0.0287	0.02862
1559.19	0.02994	0.02891	0.02676	0.02508	0.02952	0.02879	0.02871
1559.67	0.03004	0.029	0.02686	0.02517	0.02964	0.02891	0.02882
1560.15	0.03014	0.02908	0.02696	0.02526	0.02976	0.02903	0.02894
1560.64	0.03025	0.02917	0.02707	0.02536	0.02989	0.02917	0.02907
1561.12	0.03035	0.02926	0.02717	0.02547	0.03003	0.0293	0.0292
1561.6	0.03045	0.02934	0.02728	0.02557	0.03016	0.02944	0.02933
1562.08	0.03054	0.02941	0.02737	0.02566	0.03028	0.02956	0.02945
1562.57	0.03064	0.02949	0.02746	0.02576	0.03039	0.02968	0.02957
1563.05	0.03073	0.02956	0.02755	0.02584	0.0305	0.02978	0.02967
1563.53	0.03083	0.02964	0.02763	0.02593	0.0306	0.02988	0.02977
1564.01	0.03092	0.02971	0.02772	0.02602	0.03069	0.02998	0.02986
1564.49	0.03102	0.02979	0.02781	0.0261	0.03079	0.03008	0.02996
1564.98	0.03112	0.02987	0.0279	0.02619	0.03089	0.03018	0.03005
1565.46	0.03123	0.02994	0.02799	0.02628	0.03098	0.03028	0.03015
1565.94	0.03133	0.03002	0.02808	0.02636	0.03108	0.03038	0.03024
1566.42	0.03144	0.0301	0.02818	0.02644	0.03118	0.03048	0.03034
1566.9	0.03154	0.03017	0.02827	0.02652	0.03128	0.03058	0.03044
1567.39	0.03164	0.03025	0.02835	0.0266	0.03137	0.03067	0.03054
1567.87	0.03174	0.03032	0.02844	0.02668	0.03146	0.03076	0.03063
1568.35	0.03184	0.0304	0.02852	0.02676	0.03155	0.03085	0.03073
1568.83	0.03194	0.03048	0.0286	0.02684	0.03164	0.03094	0.03083
1569.32	0.03204	0.03056	0.02869	0.02692	0.03173	0.03103	0.03093
1569.8	0.03214	0.03065	0.02878	0.027	0.03182	0.03113	0.03103
1570.28	0.03224	0.03073	0.02886	0.02708	0.03192	0.03124	0.03113
1570.76	0.03235	0.03082	0.02895	0.02716	0.03202	0.03135	0.03124
1571.24	0.03245	0.03091	0.02904	0.02724	0.03212	0.03146	0.03135
1571.73	0.03256	0.031	0.02913	0.02733	0.03222	0.03157	0.03146
1572.21	0.03267	0.03109	0.02922	0.02741	0.03232	0.03168	0.03156
1572.69	0.03278	0.03118	0.0293	0.02749	0.03243	0.03178	0.03166
1573.17	0.03288	0.03127	0.02939	0.02757	0.03253	0.03189	0.03176
1573.65	0.03299	0.03136	0.02948	0.02765	0.03263	0.03198	0.03185
1574.14	0.0331	0.03145	0.02956	0.02773	0.03273	0.03208	0.03193
1574.62	0.03321	0.03153	0.02965	0.02781	0.03283	0.03217	0.03202
1575.1	0.03332	0.03162	0.02973	0.02789	0.03292	0.03227	0.03212
1575.58	0.03343	0.03171	0.02982	0.02797	0.03303	0.03237	0.03222
1576.07	0.03354	0.0318	0.02991	0.02806	0.03315	0.03249	0.03234
1576.55	0.03365	0.0319	0.03002	0.02816	0.03327	0.03262	0.03247
1577.03	0.03377	0.032	0.03013	0.02826	0.03341	0.03276	0.03261
1577.51	0.03389	0.03211	0.03025	0.02838	0.03355	0.03291	0.03276
1577.99	0.03401	0.03222	0.03037	0.0285	0.03369	0.03306	0.03291
1578.48	0.03414	0.03233	0.03049	0.02862	0.03384	0.03322	0.03307
1578.96	0.03426	0.03244	0.03061	0.02874	0.03398	0.03337	0.03322
1579.44	0.03438	0.03255	0.03072	0.02886	0.03411	0.03351	0.03336
1579.92	0.03451	0.03265	0.03084	0.02898	0.03425	0.03366	0.0335
1580.4	0.03463	0.03276	0.03095	0.02909	0.03438	0.03379	0.03364
1580.89	0.03476	0.03287	0.03106	0.0292	0.03451	0.03393	0.03377
1581.37	0.03488	0.03297	0.03118	0.02931	0.03464	0.03406	0.03391
1581.85	0.035	0.03308	0.03129	0.02942	0.03477	0.0342	0.03404
1582.33	0.03512	0.03319	0.03141	0.02953	0.0349	0.03433	0.03417
1582.82	0.03525	0.0333	0.03153	0.02964	0.03504	0.03447	0.0343
1583.3	0.03537	0.03342	0.03165	0.02976	0.03517	0.03462	0.03444
1583.78	0.03549	0.03353	0.03176	0.02987	0.0353	0.03476	0.03458
1584.26	0.03562	0.03366	0.03188	0.02999	0.03544	0.03491	0.03472
1584.74	0.03575	0.03378	0.032	0.03011	0.03557	0.03507	0.03486
1585.23	0.03588	0.0339	0.03212	0.03023	0.03571	0.03523	0.035
1585.71	0.03601	0.03403	0.03224	0.03036	0.03585	0.03538	0.03515
1586.19	0.03614	0.03416	0.03237	0.03048	0.03599	0.03554	0.0353
1586.67	0.03628	0.03429	0.03249	0.0306	0.03614	0.0357	0.03545
1587.15	0.03642	0.03442	0.03263	0.03072	0.03629	0.03587	0.0356
1587.64	0.03656	0.03455	0.03276	0.03085	0.03645	0.03603	0.03576
1588.12	0.0367	0.03468	0.0329	0.03097	0.0366	0.03619	0.03592
1588.6	0.03684	0.03482	0.03303	0.0311	0.03676	0.03636	0.03608
1589.08	0.03698	0.03496	0.03317	0.03123	0.03692	0.03653	0.03623
1589.57	0.03713	0.0351	0.03332	0.03137	0.03709	0.03671	0.03639
1590.05	0.03728	0.03524	0.03346	0.0315	0.03725	0.03689	0.03655
1590.53	0.03744	0.03539	0.0336	0.03164	0.03741	0.03707	0.03672
1591.01	0.0376	0.03554	0.03375	0.03179	0.03758	0.03726	0.03689
1591.49	0.03778	0.03569	0.0339	0.03194	0.03776	0.03745	0.03707
1591.97	0.03795	0.03585	0.03405	0.03209	0.03793	0.03765	0.03725
1592.46	0.03813	0.036	0.0342	0.03224	0.03812	0.03785	0.03744
1592.94	0.03832	0.03616	0.03436	0.0324	0.03831	0.03805	0.03763
1593.42	0.0385	0.03632	0.03453	0.03256	0.0385	0.03826	0.03782
1593.9	0.03868	0.03648	0.0347	0.03272	0.0387	0.03846	0.03802
1594.39	0.03886	0.03665	0.03487	0.03288	0.0389	0.03867	0.03822
1594.87	0.03905	0.03682	0.03505	0.03305	0.03911	0.03889	0.03843
1595.35	0.03924	0.03699	0.03523	0.03322	0.03933	0.03911	0.03865
1595.83	0.03944	0.03717	0.03542	0.0334	0.03955	0.03934	0.03887
1596.32	0.03965	0.03737	0.03561	0.03359	0.03977	0.03958	0.03909
1596.8	0.03987	0.03756	0.0358	0.03378	0.04	0.03983	0.03932
1597.28	0.0401	0.03777	0.03601	0.03397	0.04024	0.04009	0.03956
1597.76	0.04033	0.03798	0.03621	0.03417	0.04048	0.04035	0.0398
1598.24	0.04056	0.03819	0.03642	0.03437	0.04073	0.04062	0.04004
1598.72	0.0408	0.03841	0.03664	0.03458	0.04098	0.04089	0.04029
1599.21	0.04104	0.03864	0.03687	0.03478	0.04124	0.04117	0.04055
1599.69	0.04129	0.03887	0.0371	0.035	0.04151	0.04146	0.04081
1600.17	0.04154	0.03911	0.03733	0.03522	0.04178	0.04176	0.04109
1600.65	0.0418	0.03936	0.03757	0.03546	0.04206	0.04207	0.04136
1601.14	0.04207	0.03961	0.03782	0.0357	0.04235	0.04239	0.04165
1601.62	0.04235	0.03987	0.03807	0.03595	0.04265	0.04272	0.04194
1602.1	0.04263	0.04014	0.03833	0.03621	0.04296	0.04305	0.04224
1602.58	0.04293	0.04042	0.03859	0.03648	0.04327	0.0434	0.04255
1603.06	0.04324	0.0407	0.03887	0.03676	0.04359	0.04376	0.04286
1603.55	0.04356	0.041	0.03915	0.03705	0.04392	0.04412	0.04318
1604.03	0.0439	0.0413	0.03945	0.03734	0.04426	0.0445	0.04351
1604.51	0.04424	0.04161	0.03976	0.03764	0.04461	0.04489	0.04385
1604.99	0.0446	0.04193	0.04008	0.03795	0.04498	0.04528	0.0442
1605.47	0.04497	0.04225	0.04041	0.03827	0.04535	0.04569	0.04455
1605.96	0.04534	0.04259	0.04075	0.03859	0.04574	0.04611	0.04491
1606.44	0.04573	0.04294	0.0411	0.03893	0.04613	0.04654	0.04528
1606.92	0.04613	0.0433	0.04146	0.03927	0.04654	0.04698	0.04566
1607.4	0.04654	0.04367	0.04183	0.03963	0.04695	0.04743	0.04604
1607.89	0.04695	0.04405	0.04221	0.03999	0.04737	0.04789	0.04644
1608.37	0.04738	0.04445	0.04259	0.04037	0.0478	0.04836	0.04685
1608.85	0.04781	0.04486	0.04299	0.04075	0.04823	0.04884	0.04726
1609.33	0.04825	0.04527	0.04339	0.04114	0.04867	0.04932	0.04768
1609.81	0.0487	0.04569	0.0438	0.04153	0.04911	0.0498	0.0481
1610.3	0.04916	0.04612	0.04421	0.04193	0.04956	0.05029	0.04852
1610.78	0.04963	0.04655	0.04462	0.04233	0.05001	0.05078	0.04894
1611.26	0.05011	0.047	0.04504	0.04274	0.05047	0.05127	0.04936
1611.74	0.05059	0.04745	0.04547	0.04316	0.05092	0.05176	0.04977
1612.22	0.05109	0.0479	0.0459	0.04357	0.05138	0.05225	0.05019
1612.71	0.05158	0.04836	0.04633	0.04399	0.05182	0.05273	0.05059
1613.19	0.05207	0.04881	0.04676	0.04439	0.05225	0.05319	0.05097
1613.67	0.05256	0.04926	0.04718	0.04479	0.05267	0.05363	0.05133
1614.15	0.05303	0.04969	0.0476	0.04516	0.05306	0.05404	0.05167
1614.63	0.05348	0.05011	0.04799	0.04553	0.05342	0.05442	0.05197
1615.12	0.05391	0.05051	0.04838	0.04587	0.05376	0.05476	0.05225
1615.6	0.05432	0.05088	0.04875	0.0462	0.05407	0.05506	0.05249
1616.08	0.0547	0.05124	0.0491	0.04652	0.05434	0.05531	0.05271
1616.56	0.05504	0.05157	0.04944	0.04681	0.05458	0.05552	0.05289
1617.05	0.05536	0.05187	0.04975	0.04709	0.05477	0.05569	0.05304
1617.53	0.05563	0.05214	0.05002	0.04733	0.05492	0.05579	0.05316
1618.01	0.05585	0.05237	0.05027	0.04754	0.05502	0.05584	0.05323
1618.49	0.05603	0.05255	0.05047	0.04772	0.05506	0.05582	0.05326
1618.97	0.05616	0.05269	0.05063	0.04785	0.05505	0.05574	0.05324
1619.46	0.05624	0.05278	0.05075	0.04793	0.05498	0.0556	0.05318
1619.94	0.05626	0.05283	0.05082	0.04798	0.05487	0.05541	0.05307
1620.42	0.05623	0.05283	0.05085	0.04797	0.0547	0.05515	0.05293
1620.9	0.05615	0.0528	0.05084	0.04793	0.05448	0.05486	0.05276
1621.38	0.05602	0.05272	0.05078	0.04784	0.05423	0.05452	0.05258
1621.87	0.05585	0.05261	0.05069	0.04772	0.05395	0.05415	0.05237
1622.35	0.05565	0.05247	0.05057	0.04757	0.05363	0.05377	0.05216
1622.83	0.0554	0.05231	0.05041	0.04739	0.0533	0.05337	0.05194
1623.31	0.05514	0.05212	0.05022	0.04718	0.05295	0.05296	0.05172
1623.8	0.05484	0.05191	0.05	0.04696	0.05259	0.05256	0.0515
1624.28	0.05453	0.05169	0.04977	0.04673	0.05222	0.05217	0.05128
1624.76	0.05421	0.05146	0.04952	0.04648	0.05186	0.05179	0.05107
1625.24	0.05387	0.05122	0.04926	0.04623	0.0515	0.05141	0.05086
1625.72	0.05353	0.05098	0.04899	0.04597	0.05114	0.05106	0.05067
1626.21	0.05318	0.05075	0.04871	0.04571	0.0508	0.05071	0.05048
1626.69	0.05284	0.05051	0.04843	0.04545	0.05046	0.05038	0.0503
1627.17	0.0525	0.05029	0.04815	0.04519	0.05013	0.05006	0.05014
1627.65	0.05217	0.05007	0.04787	0.04493	0.04981	0.04976	0.04999
1628.13	0.05185	0.04986	0.04759	0.04467	0.04951	0.04948	0.04986
1628.62	0.05154	0.04966	0.04732	0.04442	0.04921	0.04922	0.04973
1629.1	0.05124	0.04947	0.04705	0.04418	0.04894	0.04897	0.04962
1629.58	0.05096	0.04929	0.04679	0.04395	0.04867	0.04875	0.04951
1630.06	0.05068	0.04911	0.04654	0.04373	0.04841	0.04853	0.04942
1630.55	0.05042	0.04894	0.0463	0.04352	0.04817	0.04832	0.04932
1631.03	0.05016	0.04876	0.04606	0.04332	0.04793	0.04812	0.04924
1631.51	0.04992	0.04859	0.04583	0.04312	0.04769	0.04793	0.04915
1631.99	0.04968	0.04842	0.04561	0.04292	0.04746	0.04773	0.04906
1632.47	0.04945	0.04826	0.04539	0.04273	0.04723	0.04754	0.04897
1632.96	0.04922	0.0481	0.04518	0.04254	0.04701	0.04735	0.04887
1633.44	0.049	0.04795	0.04497	0.04235	0.0468	0.04716	0.04878
1633.92	0.04878	0.04781	0.04477	0.04216	0.04659	0.04698	0.04868
1634.4	0.04858	0.04767	0.04457	0.04199	0.0464	0.04681	0.04859
1634.88	0.04838	0.04754	0.04439	0.04182	0.04622	0.04664	0.04851
1635.37	0.0482	0.04742	0.04422	0.04167	0.04605	0.04649	0.04844
1635.85	0.04803	0.04731	0.04407	0.04153	0.04589	0.04636	0.04839
1636.33	0.04787	0.0472	0.04392	0.04141	0.04575	0.04623	0.04835
1636.81	0.04772	0.04711	0.04379	0.04129	0.04561	0.04612	0.04833
1637.3	0.04757	0.04701	0.04367	0.04118	0.04548	0.04602	0.04831
1637.78	0.04743	0.04693	0.04355	0.04108	0.04535	0.04591	0.04829
1638.26	0.04729	0.04684	0.04344	0.04098	0.04522	0.04581	0.04826
1638.74	0.04714	0.04675	0.04331	0.04087	0.04508	0.0457	0.04823
1639.22	0.047	0.04666	0.04319	0.04076	0.04494	0.04559	0.0482
1639.71	0.04685	0.04656	0.04306	0.04064	0.04479	0.04547	0.04816
1640.19	0.04671	0.04646	0.04293	0.04053	0.04465	0.04535	0.04812
1640.67	0.04657	0.04637	0.04279	0.04041	0.0445	0.04524	0.04807
1641.15	0.04643	0.04627	0.04267	0.04029	0.04436	0.04513	0.04803
1641.63	0.0463	0.04617	0.04254	0.04018	0.04422	0.04501	0.04799
1642.12	0.04617	0.04607	0.04242	0.04007	0.04408	0.0449	0.04794
1642.6	0.04604	0.04597	0.04229	0.03996	0.04395	0.04479	0.04789
1643.08	0.04591	0.04587	0.04217	0.03984	0.04381	0.04468	0.04783
1643.56	0.04578	0.04577	0.04205	0.03972	0.04368	0.04456	0.04776
1644.05	0.04565	0.04566	0.04193	0.03961	0.04354	0.04445	0.04769
1644.53	0.04552	0.04556	0.04181	0.03949	0.04341	0.04434	0.04763
1645.01	0.04539	0.04546	0.04169	0.03937	0.04328	0.04423	0.04756
1645.49	0.04527	0.04536	0.04158	0.03926	0.04315	0.04413	0.0475
1645.97	0.04516	0.04527	0.04147	0.03915	0.04304	0.04405	0.04746
1646.46	0.04505	0.04519	0.04137	0.03906	0.04293	0.04397	0.04742
1646.94	0.04495	0.04511	0.04127	0.03897	0.04283	0.0439	0.04739
1647.42	0.04485	0.04504	0.04117	0.03889	0.04275	0.04383	0.04736
1647.9	0.04475	0.04497	0.04108	0.03882	0.04267	0.04378	0.04734
1648.38	0.04466	0.0449	0.04099	0.03875	0.0426	0.04372	0.04731
1648.87	0.04456	0.04482	0.04089	0.03867	0.04253	0.04366	0.04728
1649.35	0.04446	0.04474	0.04079	0.03859	0.04245	0.04359	0.04724
1649.83	0.04435	0.04465	0.04068	0.03849	0.04236	0.04351	0.04718
1650.31	0.04424	0.04455	0.04057	0.03838	0.04225	0.04341	0.0471
1650.8	0.04413	0.04444	0.04044	0.03827	0.04214	0.0433	0.04701
1651.28	0.04401	0.04433	0.04031	0.03814	0.04201	0.04319	0.04691
1651.76	0.04391	0.04421	0.04019	0.03802	0.04189	0.04308	0.04682
1652.24	0.04381	0.0441	0.04007	0.03791	0.04177	0.04299	0.04674
1652.72	0.04372	0.044	0.03997	0.03781	0.04168	0.04293	0.04668
1653.2	0.04364	0.04391	0.03988	0.03772	0.0416	0.04289	0.04664
1653.69	0.04357	0.04382	0.03981	0.03766	0.04155	0.04289	0.04663
1654.17	0.04351	0.04375	0.03976	0.03761	0.04152	0.0429	0.04664
1654.65	0.04346	0.04369	0.03971	0.03758	0.04151	0.04292	0.04665
1655.13	0.04341	0.04363	0.03966	0.03755	0.0415	0.04295	0.04666
1655.62	0.04336	0.04357	0.03961	0.03752	0.0415	0.04297	0.04667
1656.1	0.04331	0.0435	0.03956	0.03748	0.04149	0.04299	0.04666
1656.58	0.04326	0.04344	0.0395	0.03745	0.04148	0.04299	0.04664
1657.06	0.04322	0.04338	0.03944	0.0374	0.04146	0.04299	0.04662
1657.54	0.04317	0.04331	0.03938	0.03736	0.04144	0.04299	0.04659
1658.03	0.04313	0.04325	0.03932	0.03731	0.04142	0.04298	0.04655
1658.51	0.0431	0.04319	0.03927	0.03726	0.0414	0.04298	0.04651
1658.99	0.04307	0.04313	0.03922	0.03721	0.04138	0.04298	0.04648
1659.47	0.04305	0.04307	0.03917	0.03717	0.04137	0.04299	0.04644
1659.95	0.04303	0.04302	0.03914	0.03713	0.04136	0.043	0.04641
1660.44	0.04303	0.04298	0.03911	0.0371	0.04136	0.04301	0.04637
1660.92	0.04303	0.04294	0.03909	0.03707	0.04136	0.04303	0.04634
1661.4	0.04303	0.04291	0.03907	0.03706	0.04138	0.04305	0.04631
1661.88	0.04305	0.04289	0.03906	0.03705	0.0414	0.04308	0.04629
1662.37	0.04307	0.04287	0.03906	0.03704	0.04142	0.04311	0.04627
1662.85	0.0431	0.04286	0.03905	0.03705	0.04145	0.04316	0.04625
1663.33	0.04313	0.04285	0.03906	0.03706	0.04149	0.04321	0.04624
1663.81	0.04316	0.04285	0.03907	0.03707	0.04154	0.04327	0.04623
1664.29	0.0432	0.04284	0.03908	0.03709	0.04158	0.04334	0.04623
1664.78	0.04324	0.04284	0.0391	0.03712	0.04164	0.04341	0.04622
1665.26	0.04328	0.04285	0.03913	0.03714	0.04169	0.04347	0.04621
1665.74	0.04333	0.04285	0.03915	0.03717	0.04174	0.04354	0.04619
1666.22	0.04337	0.04285	0.03918	0.03719	0.04179	0.04359	0.04617
1666.7	0.04341	0.04285	0.0392	0.0372	0.04184	0.04364	0.04613
1667.19	0.04345	0.04284	0.03921	0.03721	0.04188	0.04368	0.04609
1667.67	0.04349	0.04282	0.03922	0.03722	0.04192	0.04372	0.04604
1668.15	0.04352	0.0428	0.03923	0.03723	0.04195	0.04376	0.046
1668.63	0.04354	0.04277	0.03924	0.03723	0.04198	0.04379	0.04594
1669.12	0.04356	0.04274	0.03924	0.03724	0.042	0.04383	0.04589
1669.6	0.04358	0.0427	0.03925	0.03724	0.04202	0.04386	0.04584
1670.08	0.04358	0.04266	0.03924	0.03724	0.04203	0.04389	0.04579
1670.56	0.04358	0.04261	0.03924	0.03724	0.04204	0.04391	0.04574
1671.04	0.04356	0.04256	0.03923	0.03723	0.04203	0.04392	0.04568
1671.53	0.04353	0.04249	0.0392	0.03721	0.04202	0.04392	0.04561
1672.01	0.04349	0.0424	0.03917	0.03718	0.04199	0.0439	0.04553
1672.49	0.04344	0.0423	0.03912	0.03714	0.04194	0.04386	0.04543
1672.97	0.04336	0.04219	0.03906	0.03708	0.04188	0.04381	0.04532
1673.45	0.04327	0.04207	0.03899	0.037	0.0418	0.04373	0.04519
1673.94	0.04317	0.04192	0.0389	0.03692	0.0417	0.04364	0.04505
1674.42	0.04304	0.04177	0.03879	0.03682	0.04159	0.04354	0.0449
1674.9	0.0429	0.0416	0.03867	0.03672	0.04146	0.04342	0.04474
1675.38	0.04275	0.04141	0.03854	0.0366	0.04132	0.04329	0.04458
1675.87	0.04257	0.04121	0.0384	0.03647	0.04117	0.04315	0.0444
1676.35	0.04238	0.04099	0.03824	0.03633	0.041	0.04299	0.04422
1676.83	0.04217	0.04076	0.03807	0.03617	0.04083	0.04281	0.04402
1677.31	0.04195	0.04052	0.03788	0.03599	0.04063	0.04262	0.04381
1677.79	0.04171	0.04026	0.03768	0.0358	0.04042	0.04241	0.04358
1678.28	0.04145	0.03998	0.03746	0.0356	0.04019	0.04217	0.04333
1678.76	0.04117	0.03969	0.03722	0.03538	0.03994	0.04192	0.04307
1679.24	0.04088	0.03939	0.03697	0.03515	0.03968	0.04165	0.04279
1679.72	0.04059	0.03908	0.03672	0.0349	0.03941	0.04136	0.04251
1680.2	0.04028	0.03875	0.03645	0.03465	0.03912	0.04106	0.04221
1680.69	0.03997	0.03842	0.03618	0.03439	0.03883	0.04075	0.0419
1681.17	0.03965	0.03809	0.03591	0.03413	0.03852	0.04042	0.04158
1681.65	0.03932	0.03775	0.03562	0.03385	0.0382	0.04008	0.04125
1682.13	0.03899	0.0374	0.03533	0.03356	0.03788	0.03972	0.0409
1682.62	0.03866	0.03705	0.03503	0.03327	0.03754	0.03936	0.04054
1683.1	0.03833	0.03669	0.03473	0.03298	0.03721	0.03899	0.04017
1683.58	0.03799	0.03634	0.03443	0.03269	0.03687	0.03862	0.03981
1684.06	0.03765	0.03599	0.03414	0.0324	0.03654	0.03826	0.03946
1684.54	0.03732	0.03564	0.03385	0.03213	0.03623	0.03792	0.03913
1685.03	0.03699	0.0353	0.03357	0.03186	0.03593	0.03759	0.03881
1685.51	0.03666	0.03497	0.0333	0.0316	0.03565	0.03728	0.03851
1685.99	0.03634	0.03464	0.03303	0.03135	0.03537	0.03698	0.03821
1686.47	0.03603	0.03432	0.03277	0.03111	0.0351	0.03668	0.03792
1686.95	0.03572	0.034	0.03251	0.03086	0.03483	0.03638	0.03762
1687.44	0.03541	0.03368	0.03225	0.03062	0.03456	0.03608	0.03732
1687.92	0.0351	0.03336	0.03199	0.03037	0.03428	0.03577	0.03701
1688.4	0.0348	0.03304	0.03172	0.03012	0.034	0.03546	0.0367
1688.88	0.03449	0.03272	0.03146	0.02987	0.03372	0.03514	0.03638
1689.37	0.03419	0.03241	0.0312	0.02962	0.03344	0.03483	0.03607
1689.85	0.03389	0.03211	0.03094	0.02937	0.03317	0.03452	0.03576
1690.33	0.0336	0.03181	0.03069	0.02912	0.0329	0.03421	0.03545
1690.81	0.0333	0.03151	0.03043	0.02888	0.03263	0.03391	0.03514
1691.29	0.03301	0.03122	0.03018	0.02864	0.03237	0.03362	0.03484
1691.78	0.03273	0.03093	0.02993	0.0284	0.03211	0.03333	0.03453
1692.26	0.03245	0.03065	0.02968	0.02816	0.03185	0.03304	0.03422
1692.74	0.03217	0.03036	0.02943	0.02792	0.03158	0.03274	0.0339
1693.22	0.03189	0.03008	0.02917	0.02767	0.03131	0.03244	0.03358
1693.7	0.03162	0.0298	0.02892	0.02742	0.03104	0.03213	0.03325
1694.19	0.03134	0.02951	0.02867	0.02717	0.03076	0.03182	0.03292
1694.67	0.03108	0.02923	0.02842	0.02693	0.03048	0.03152	0.0326
1695.15	0.03081	0.02896	0.02818	0.02669	0.03022	0.03123	0.03228
1695.63	0.03056	0.02869	0.02796	0.02647	0.02997	0.03095	0.03198
1696.11	0.03031	0.02843	0.02774	0.02626	0.02973	0.03068	0.03169
1696.6	0.03007	0.02818	0.02753	0.02606	0.0295	0.03043	0.03141
1697.08	0.02984	0.02793	0.02733	0.02587	0.02929	0.03019	0.03114
1697.56	0.02961	0.02769	0.02713	0.02568	0.02907	0.02994	0.03088
1698.04	0.02938	0.02745	0.02692	0.02548	0.02885	0.0297	0.03061
1698.53	0.02916	0.02721	0.02671	0.02528	0.02863	0.02944	0.03033
1699.01	0.02893	0.02697	0.0265	0.02507	0.02841	0.02919	0.03005
1699.49	0.02871	0.02673	0.02629	0.02486	0.02819	0.02894	0.02977
1699.97	0.02849	0.02651	0.02609	0.02466	0.02797	0.02869	0.0295
1700.45	0.02827	0.02629	0.0259	0.02447	0.02777	0.02847	0.02925
1700.94	0.02806	0.02608	0.02571	0.02429	0.02758	0.02826	0.029
1701.42	0.02785	0.02588	0.02553	0.02412	0.0274	0.02806	0.02878
1701.9	0.02765	0.02569	0.02536	0.02396	0.02723	0.02788	0.02856
1702.38	0.02745	0.0255	0.02519	0.0238	0.02707	0.02769	0.02834
1702.86	0.02724	0.02531	0.02501	0.02364	0.02689	0.02751	0.02813
1703.35	0.02704	0.02512	0.02484	0.02347	0.02672	0.02731	0.02791
1703.83	0.02684	0.02493	0.02466	0.02331	0.02654	0.02711	0.02768
1704.31	0.02665	0.02474	0.02448	0.02314	0.02636	0.02691	0.02746
1704.79	0.02646	0.02456	0.02431	0.02298	0.02618	0.02671	0.02724
1705.28	0.02627	0.02438	0.02414	0.02282	0.026	0.02652	0.02702
1705.76	0.02609	0.0242	0.02397	0.02267	0.02583	0.02634	0.02681
1706.24	0.02591	0.02402	0.0238	0.02252	0.02567	0.02615	0.02661
1706.72	0.02573	0.02385	0.02364	0.02237	0.0255	0.02598	0.02641
1707.2	0.02556	0.02368	0.02348	0.02223	0.02534	0.0258	0.02622
1707.68	0.02538	0.02351	0.02332	0.02208	0.02519	0.02563	0.02602
1708.17	0.02521	0.02334	0.02316	0.02194	0.02503	0.02545	0.02583
1708.65	0.02504	0.02318	0.023	0.0218	0.02487	0.02527	0.02564
1709.13	0.02487	0.02302	0.02284	0.02165	0.02472	0.0251	0.02544
1709.61	0.0247	0.02286	0.02268	0.0215	0.02456	0.02492	0.02525
1710.1	0.02453	0.0227	0.02252	0.02135	0.0244	0.02474	0.02505
1710.58	0.02435	0.02254	0.02236	0.02119	0.02424	0.02456	0.02486
1711.06	0.02418	0.02238	0.0222	0.02103	0.02409	0.02438	0.02466
1711.54	0.02401	0.02222	0.02205	0.02087	0.02393	0.0242	0.02446
1712.03	0.02384	0.02206	0.02189	0.02072	0.02377	0.02402	0.02426
1712.51	0.02368	0.02191	0.02174	0.02057	0.02362	0.02385	0.02407
1712.99	0.02352	0.02176	0.0216	0.02042	0.02348	0.02368	0.02389
1713.47	0.02337	0.02161	0.02146	0.02029	0.02333	0.02352	0.02371
[truncated: 4,328 more rows]

## Sheet: Fig3.40
Wavenumber	0.75	1	2	3	4	6	12
750.186	0.20379	0.18922	0.24175	0.2616	0.22293	0.20165	0.22684
750.668	0.20313	0.18866	0.24107	0.26039	0.22195	0.20067	0.22578
751.15	0.20246	0.18812	0.24039	0.2592	0.22098	0.19969	0.22473
751.632	0.2018	0.18759	0.23971	0.25802	0.22002	0.19871	0.22368
752.114	0.20115	0.18706	0.23902	0.25687	0.21907	0.19774	0.22264
752.597	0.20052	0.18654	0.23832	0.25573	0.21815	0.19679	0.22159
753.079	0.19992	0.18602	0.23762	0.25461	0.21724	0.19585	0.22055
753.561	0.19934	0.18551	0.23692	0.2535	0.21635	0.19494	0.21951
754.043	0.19878	0.18499	0.23623	0.25242	0.21548	0.19404	0.21849
754.525	0.19824	0.18447	0.23555	0.25134	0.21463	0.19315	0.21747
755.007	0.19771	0.18394	0.23489	0.25028	0.21378	0.19225	0.21646
755.489	0.19716	0.18341	0.23424	0.24922	0.21293	0.19135	0.21547
755.971	0.1966	0.18287	0.23359	0.24816	0.21207	0.19044	0.21448
756.454	0.19602	0.18234	0.23294	0.2471	0.2112	0.18953	0.21349
756.936	0.19543	0.18181	0.23229	0.24604	0.21032	0.18862	0.21252
757.418	0.19483	0.18129	0.23164	0.24498	0.20945	0.18773	0.21155
757.9	0.19424	0.18076	0.23099	0.24391	0.20858	0.18685	0.21059
758.382	0.19366	0.18023	0.23035	0.24284	0.20771	0.18599	0.20964
758.864	0.19309	0.17968	0.22971	0.24177	0.20685	0.18515	0.20869
759.346	0.19253	0.17913	0.22908	0.24071	0.20601	0.18432	0.20776
759.828	0.19198	0.17857	0.22844	0.23964	0.20517	0.1835	0.20682
760.311	0.19142	0.178	0.2278	0.23859	0.20435	0.18269	0.20589
760.793	0.19087	0.17745	0.22716	0.23755	0.20355	0.18189	0.20497
761.275	0.19033	0.17691	0.22651	0.23652	0.20276	0.1811	0.20406
761.757	0.18979	0.17638	0.22586	0.23551	0.202	0.18033	0.20316
762.239	0.18925	0.17588	0.2252	0.23451	0.20126	0.17958	0.20227
762.721	0.18872	0.17538	0.22453	0.23353	0.20053	0.17883	0.2014
763.203	0.18819	0.17488	0.22385	0.23257	0.1998	0.17809	0.20054
763.685	0.18766	0.17438	0.22316	0.23161	0.19908	0.17733	0.19969
764.168	0.18713	0.17387	0.22246	0.23067	0.19835	0.17655	0.19886
764.65	0.18658	0.17336	0.22177	0.22975	0.19763	0.17577	0.19805
765.132	0.18604	0.17286	0.22107	0.22884	0.1969	0.17498	0.19724
765.614	0.18549	0.17236	0.22039	0.22794	0.19617	0.17419	0.19644
766.096	0.18494	0.17187	0.21973	0.22705	0.19546	0.17342	0.19564
766.578	0.18439	0.17138	0.21907	0.22618	0.19475	0.17268	0.19484
767.06	0.18383	0.1709	0.21843	0.2253	0.19404	0.17195	0.19404
767.542	0.18326	0.17041	0.2178	0.22442	0.19335	0.17124	0.19323
768.024	0.18269	0.16991	0.21718	0.22354	0.19265	0.17054	0.19242
768.507	0.18211	0.16941	0.21655	0.22267	0.19196	0.16985	0.1916
768.989	0.18154	0.1689	0.21593	0.22182	0.19127	0.16915	0.19079
769.471	0.18096	0.16839	0.21532	0.22098	0.19059	0.16846	0.19
769.953	0.1804	0.16789	0.21471	0.22016	0.18993	0.16776	0.18923
770.435	0.17984	0.16741	0.2141	0.21936	0.18927	0.16706	0.18848
770.917	0.1793	0.16694	0.21349	0.21858	0.18864	0.16637	0.18776
771.399	0.17875	0.16649	0.21289	0.21782	0.18801	0.16568	0.18705
771.881	0.17821	0.16605	0.21228	0.21707	0.18739	0.16499	0.18636
772.364	0.17767	0.16561	0.21167	0.21633	0.18678	0.16432	0.18567
772.846	0.17714	0.16516	0.21106	0.2156	0.18618	0.16366	0.18498
773.328	0.17662	0.16471	0.21045	0.21488	0.1856	0.16302	0.18429
773.81	0.17611	0.16426	0.20984	0.21416	0.18502	0.16239	0.18359
774.292	0.17561	0.16379	0.20925	0.21345	0.18446	0.16178	0.18289
774.774	0.17513	0.16332	0.20866	0.21273	0.18392	0.16117	0.1822
775.256	0.17467	0.16285	0.20809	0.21201	0.18338	0.16058	0.18152
775.739	0.17421	0.16238	0.20753	0.2113	0.18285	0.16	0.18086
776.221	0.17377	0.16193	0.20698	0.21059	0.18232	0.15942	0.18021
776.703	0.17333	0.16149	0.20644	0.20989	0.1818	0.15885	0.17958
777.185	0.17289	0.16106	0.2059	0.2092	0.18128	0.15829	0.17897
777.667	0.17246	0.16065	0.20535	0.20853	0.18077	0.15774	0.17836
778.149	0.17203	0.16025	0.20481	0.20787	0.18028	0.15719	0.17776
778.631	0.17161	0.15987	0.20427	0.20723	0.17979	0.15666	0.17716
779.113	0.17118	0.1595	0.20374	0.20659	0.17932	0.15613	0.17656
779.596	0.17076	0.15913	0.20321	0.20597	0.17886	0.15562	0.17597
780.078	0.17034	0.15878	0.2027	0.20536	0.17842	0.15511	0.17539
780.56	0.16994	0.15843	0.20221	0.20477	0.17797	0.15461	0.17483
781.042	0.16955	0.15808	0.20175	0.20419	0.17753	0.15411	0.17427
781.524	0.16917	0.15774	0.2013	0.20363	0.17709	0.15361	0.17372
782.006	0.1688	0.15739	0.20086	0.20309	0.17664	0.15311	0.17319
782.488	0.16844	0.15705	0.20044	0.20255	0.17621	0.15262	0.17266
782.97	0.16809	0.15671	0.20002	0.20202	0.17578	0.15213	0.17214
783.452	0.16773	0.15638	0.19961	0.20149	0.17538	0.15166	0.17163
783.935	0.16739	0.15606	0.19919	0.20096	0.175	0.15121	0.17114
784.417	0.16704	0.15576	0.19877	0.20043	0.17466	0.15078	0.17067
784.899	0.16671	0.15548	0.19835	0.19991	0.17433	0.15037	0.17023
785.381	0.16639	0.15521	0.19794	0.1994	0.17403	0.14998	0.16981
785.863	0.16608	0.15496	0.19754	0.19891	0.17374	0.14959	0.1694
786.345	0.16578	0.15473	0.19715	0.19843	0.17347	0.14922	0.16901
786.827	0.16549	0.1545	0.19678	0.19796	0.17321	0.14885	0.16862
787.309	0.16521	0.15428	0.19642	0.1975	0.17295	0.14848	0.16824
787.792	0.16494	0.15407	0.19608	0.19705	0.17271	0.14811	0.16786
788.274	0.16468	0.15385	0.19575	0.1966	0.17248	0.14776	0.16748
788.756	0.16443	0.15363	0.19542	0.19615	0.17226	0.14743	0.16711
789.238	0.16418	0.15342	0.1951	0.19571	0.17205	0.1471	0.16675
789.72	0.16394	0.15319	0.19477	0.19527	0.17185	0.14678	0.16639
790.202	0.16371	0.15298	0.19445	0.19484	0.17164	0.14647	0.16604
790.684	0.16347	0.15276	0.19412	0.19443	0.17143	0.14616	0.1657
791.167	0.16325	0.15255	0.19379	0.19403	0.17122	0.14584	0.16536
791.649	0.16303	0.15236	0.19347	0.19364	0.17101	0.14553	0.16503
792.131	0.16282	0.15218	0.19316	0.19327	0.17081	0.14521	0.1647
792.613	0.16262	0.15201	0.19287	0.19291	0.17063	0.14491	0.16439
793.095	0.16243	0.15185	0.19259	0.19257	0.17046	0.14462	0.16408
793.577	0.16224	0.1517	0.19233	0.19224	0.17032	0.14434	0.16379
794.059	0.16207	0.15155	0.19207	0.19193	0.17019	0.14407	0.16351
794.541	0.1619	0.15142	0.19183	0.19162	0.17008	0.14381	0.16324
795.024	0.16174	0.15128	0.1916	0.19133	0.16999	0.14356	0.16297
795.506	0.1616	0.15116	0.19138	0.19104	0.16991	0.14332	0.16272
795.988	0.16147	0.15104	0.19117	0.19075	0.16983	0.14309	0.16248
796.47	0.16135	0.15093	0.19096	0.19045	0.16975	0.14286	0.16225
796.952	0.16124	0.15083	0.19075	0.19015	0.16968	0.14265	0.16203
797.434	0.16112	0.15073	0.19054	0.18984	0.1696	0.14245	0.16182
797.916	0.16099	0.15064	0.19033	0.18952	0.16954	0.14226	0.16162
798.398	0.16085	0.15055	0.19012	0.18921	0.16948	0.14207	0.16143
798.88	0.16072	0.15046	0.18991	0.18891	0.16944	0.1419	0.16123
799.363	0.16059	0.15037	0.1897	0.18863	0.16942	0.14172	0.16104
799.845	0.16047	0.15029	0.1895	0.18836	0.16941	0.14155	0.16086
800.327	0.16037	0.15021	0.18929	0.18812	0.16941	0.14137	0.16068
800.809	0.16029	0.15012	0.18907	0.18788	0.16941	0.14118	0.1605
801.291	0.16022	0.15003	0.18884	0.18765	0.16942	0.14099	0.16032
801.773	0.16015	0.14993	0.18859	0.18741	0.16941	0.14079	0.16013
802.255	0.16008	0.14982	0.18831	0.18717	0.1694	0.14058	0.15994
802.737	0.16	0.1497	0.18803	0.18692	0.16937	0.14037	0.15975
803.22	0.15992	0.14957	0.18773	0.18667	0.16934	0.14017	0.15956
803.702	0.15982	0.14944	0.18744	0.18641	0.16931	0.13997	0.15937
804.184	0.15973	0.14931	0.18717	0.18616	0.16928	0.13977	0.15918
804.666	0.15963	0.14917	0.1869	0.18591	0.16926	0.13959	0.15899
805.148	0.15952	0.14903	0.18665	0.18566	0.16924	0.13941	0.1588
805.63	0.15942	0.14889	0.1864	0.18541	0.16923	0.13923	0.15862
806.112	0.1593	0.14875	0.18616	0.18516	0.16922	0.13905	0.15843
806.595	0.15918	0.1486	0.18591	0.18492	0.16923	0.13887	0.15825
807.077	0.15905	0.14845	0.18566	0.18467	0.16923	0.13869	0.15806
807.559	0.15892	0.1483	0.1854	0.18443	0.16923	0.13851	0.15786
808.041	0.15879	0.14816	0.18514	0.1842	0.16922	0.13833	0.15766
808.523	0.15866	0.14802	0.18488	0.18398	0.16921	0.13815	0.15746
809.005	0.15854	0.14788	0.18461	0.18376	0.16918	0.13797	0.15725
809.487	0.15842	0.14774	0.18434	0.18354	0.16914	0.13779	0.15704
809.969	0.1583	0.1476	0.18407	0.18334	0.16909	0.13761	0.15683
810.452	0.15819	0.14745	0.1838	0.18313	0.16904	0.13742	0.15662
810.934	0.15808	0.14731	0.18353	0.18294	0.16898	0.13722	0.15641
811.416	0.15796	0.14716	0.18326	0.18275	0.16893	0.13702	0.15621
811.898	0.15784	0.14701	0.18299	0.18256	0.16888	0.13681	0.156
812.38	0.15772	0.14686	0.18273	0.18238	0.16883	0.1366	0.1558
812.862	0.15759	0.1467	0.18246	0.1822	0.16878	0.13638	0.15559
813.344	0.15745	0.14655	0.1822	0.18201	0.16873	0.13616	0.15536
813.826	0.1573	0.14639	0.18192	0.18182	0.16867	0.13594	0.15512
814.308	0.15714	0.14623	0.18163	0.18163	0.1686	0.13571	0.15486
814.791	0.15697	0.14607	0.18132	0.18143	0.16852	0.13549	0.15459
815.273	0.15679	0.1459	0.181	0.18122	0.16842	0.13526	0.1543
815.755	0.15661	0.14574	0.18066	0.18102	0.1683	0.13503	0.15401
816.237	0.15642	0.14556	0.18031	0.18081	0.16815	0.13479	0.1537
816.719	0.15622	0.14536	0.17994	0.1806	0.16796	0.13453	0.15339
817.201	0.15601	0.14514	0.17956	0.18039	0.16773	0.13426	0.15307
817.683	0.15578	0.1449	0.17916	0.18017	0.16748	0.13397	0.15275
818.165	0.15553	0.14464	0.17876	0.17995	0.1672	0.13366	0.15242
818.648	0.15528	0.14437	0.17834	0.17972	0.1669	0.13334	0.15207
819.13	0.15501	0.14408	0.17792	0.17949	0.1666	0.13302	0.15172
819.612	0.15473	0.14378	0.17749	0.17927	0.16629	0.13269	0.15136
820.094	0.15445	0.14348	0.17705	0.17905	0.16599	0.13236	0.151
820.576	0.15416	0.14317	0.17661	0.17883	0.1657	0.13204	0.15063
821.058	0.15386	0.14285	0.17616	0.17861	0.16539	0.13173	0.15027
821.54	0.15356	0.14253	0.17571	0.1784	0.16508	0.13143	0.1499
822.023	0.15326	0.1422	0.17525	0.17819	0.16476	0.13115	0.14954
822.505	0.15296	0.14188	0.17479	0.178	0.16443	0.13087	0.14918
822.987	0.15265	0.14154	0.17432	0.17781	0.16407	0.1306	0.14881
823.469	0.15233	0.14121	0.17384	0.17762	0.1637	0.13033	0.14844
823.951	0.15201	0.14086	0.17336	0.17744	0.16331	0.13005	0.14807
824.433	0.15167	0.14051	0.17287	0.17725	0.1629	0.12977	0.14768
824.915	0.15131	0.14015	0.17238	0.17705	0.16246	0.12948	0.14729
825.397	0.15093	0.13977	0.17187	0.17683	0.16199	0.12918	0.14689
825.88	0.15052	0.13937	0.17136	0.17661	0.16151	0.12887	0.14649
826.362	0.1501	0.13897	0.17084	0.17638	0.161	0.12855	0.14609
826.844	0.14965	0.13855	0.17031	0.17614	0.16048	0.12824	0.14569
827.326	0.14919	0.13812	0.16978	0.17591	0.15995	0.12793	0.14529
827.808	0.14872	0.13769	0.16925	0.17568	0.1594	0.12762	0.1449
828.29	0.14825	0.13726	0.16872	0.17546	0.15886	0.12732	0.14451
828.772	0.14776	0.13681	0.1682	0.17524	0.15831	0.12701	0.14413
829.254	0.14728	0.13636	0.16767	0.17502	0.15776	0.1267	0.14375
829.736	0.14678	0.13591	0.16714	0.17481	0.1572	0.12639	0.14338
830.219	0.14629	0.13545	0.1666	0.17459	0.15665	0.12609	0.14301
830.701	0.14579	0.13498	0.16606	0.17437	0.1561	0.12579	0.14264
831.183	0.14529	0.13452	0.1655	0.17415	0.15554	0.12551	0.14229
831.665	0.14479	0.13405	0.16493	0.17392	0.15497	0.12523	0.14193
832.147	0.14428	0.13359	0.16436	0.17368	0.15439	0.12497	0.14157
832.629	0.14376	0.13311	0.16377	0.17343	0.15379	0.12471	0.14121
833.111	0.14322	0.13263	0.16317	0.17316	0.15317	0.12445	0.14084
833.593	0.14268	0.13214	0.16257	0.17288	0.15253	0.12419	0.14047
834.076	0.14213	0.13164	0.16197	0.17259	0.15188	0.12393	0.14009
834.558	0.14157	0.13113	0.16137	0.17229	0.15122	0.12367	0.13972
835.04	0.141	0.13061	0.16079	0.172	0.15056	0.1234	0.13936
835.522	0.14043	0.13009	0.16021	0.17171	0.14991	0.12313	0.13901
836.004	0.13987	0.12956	0.15964	0.17142	0.14926	0.12287	0.13867
836.486	0.13929	0.12903	0.15907	0.17115	0.14862	0.1226	0.13834
836.968	0.13872	0.1285	0.15852	0.17087	0.14799	0.12235	0.13802
837.45	0.13814	0.12798	0.15797	0.1706	0.14736	0.12212	0.13771
837.933	0.13756	0.12746	0.15742	0.17032	0.14674	0.1219	0.1374
838.415	0.13698	0.12696	0.15687	0.17004	0.14613	0.12169	0.13711
838.897	0.1364	0.12647	0.15632	0.16975	0.14553	0.12151	0.13683
839.379	0.13582	0.12598	0.15577	0.16946	0.14493	0.12133	0.13655
839.861	0.13525	0.1255	0.15521	0.16916	0.14433	0.12116	0.13628
840.343	0.13468	0.12502	0.15466	0.16885	0.14374	0.12098	0.13602
840.825	0.1341	0.12453	0.15411	0.16855	0.14315	0.1208	0.13576
841.307	0.13353	0.12404	0.15357	0.16825	0.14256	0.12061	0.13551
841.79	0.13296	0.12355	0.15304	0.16795	0.14197	0.12042	0.13527
842.272	0.13239	0.12305	0.15252	0.16766	0.14138	0.12023	0.13504
842.754	0.13181	0.12254	0.15201	0.16737	0.14081	0.12004	0.13482
843.236	0.13124	0.12204	0.15151	0.16709	0.14024	0.11986	0.13461
843.718	0.13066	0.12153	0.15101	0.1668	0.13968	0.11968	0.13441
844.2	0.13007	0.12102	0.1505	0.16651	0.13913	0.1195	0.13421
844.682	0.12948	0.12051	0.14999	0.16621	0.13857	0.11931	0.13401
845.164	0.12888	0.11999	0.14948	0.16591	0.13803	0.11912	0.13381
845.646	0.12829	0.11947	0.14897	0.1656	0.13748	0.11893	0.13362
846.129	0.1277	0.11895	0.14846	0.16529	0.13695	0.11875	0.13343
846.611	0.12711	0.11844	0.14796	0.16499	0.13643	0.11858	0.13324
847.093	0.12655	0.11795	0.14747	0.1647	0.13593	0.11842	0.13308
847.575	0.126	0.11746	0.147	0.16442	0.13543	0.11828	0.13292
848.057	0.12546	0.11699	0.14652	0.16414	0.13495	0.11815	0.13278
848.539	0.12493	0.11653	0.14605	0.16386	0.13448	0.11804	0.13264
849.021	0.1244	0.11607	0.14558	0.16359	0.13401	0.11794	0.13251
849.504	0.12388	0.11563	0.14511	0.16331	0.13355	0.11784	0.13238
849.986	0.12335	0.11519	0.14465	0.16303	0.1331	0.11775	0.13225
850.468	0.12282	0.11475	0.1442	0.16275	0.13265	0.11767	0.13213
850.95	0.12229	0.11431	0.14376	0.16247	0.13221	0.11758	0.13201
851.432	0.12176	0.11388	0.14333	0.16219	0.13178	0.1175	0.13189
851.914	0.12123	0.11344	0.14291	0.16191	0.13135	0.11741	0.13178
852.396	0.12071	0.113	0.14251	0.16163	0.13092	0.1173	0.13168
852.878	0.12019	0.11256	0.14211	0.16135	0.13049	0.11719	0.13158
853.361	0.11968	0.11212	0.1417	0.16107	0.13007	0.11706	0.13148
853.843	0.11918	0.11169	0.1413	0.16079	0.12966	0.11693	0.1314
854.325	0.11869	0.11126	0.14088	0.16051	0.12925	0.1168	0.13132
854.807	0.11821	0.11084	0.14046	0.16024	0.12886	0.11667	0.13126
855.289	0.11774	0.11044	0.14003	0.15997	0.12847	0.11657	0.1312
855.771	0.11728	0.11004	0.1396	0.1597	0.1281	0.11649	0.13115
856.253	0.11684	0.10965	0.13918	0.15944	0.12774	0.11643	0.13111
856.735	0.11641	0.10926	0.13875	0.15917	0.1274	0.11638	0.13108
857.218	0.11599	0.10888	0.13834	0.1589	0.12706	0.11634	0.13105
857.7	0.11557	0.10851	0.13793	0.15862	0.12673	0.11631	0.13102
858.182	0.11516	0.10814	0.13752	0.15834	0.12641	0.11628	0.131
858.664	0.11474	0.10778	0.13711	0.15805	0.1261	0.11624	0.13098
859.146	0.11432	0.10741	0.13669	0.15775	0.1258	0.11619	0.13096
859.628	0.1139	0.10704	0.13626	0.15746	0.12551	0.11613	0.13095
860.11	0.11346	0.10667	0.13582	0.15715	0.12522	0.11608	0.13093
860.592	0.11303	0.10629	0.13537	0.15685	0.12494	0.11601	0.13091
861.075	0.1126	0.10591	0.13492	0.15655	0.12467	0.11594	0.13088
861.557	0.11219	0.10553	0.13447	0.15625	0.1244	0.11587	0.13084
862.039	0.11179	0.10515	0.13403	0.15595	0.12413	0.11579	0.1308
862.521	0.11141	0.10479	0.1336	0.15565	0.12388	0.1157	0.13076
863.003	0.11105	0.10443	0.13318	0.15535	0.12363	0.1156	0.13072
863.485	0.1107	0.10409	0.13277	0.15504	0.12338	0.1155	0.13068
863.967	0.11036	0.10375	0.13238	0.15474	0.12314	0.1154	0.13064
864.449	0.11003	0.10342	0.13199	0.15443	0.1229	0.11529	0.13059
864.932	0.1097	0.10309	0.13161	0.15411	0.12265	0.11518	0.13055
865.414	0.10938	0.10277	0.13124	0.1538	0.12241	0.11508	0.13049
865.896	0.10906	0.10247	0.13088	0.15349	0.12217	0.11498	0.13042
866.378	0.10876	0.10217	0.13052	0.15317	0.12193	0.11488	0.13035
866.86	0.10847	0.1019	0.13017	0.15286	0.1217	0.11479	0.13028
867.342	0.10819	0.10164	0.12982	0.15254	0.12148	0.11469	0.1302
867.824	0.10791	0.1014	0.12948	0.15221	0.12128	0.1146	0.13012
868.307	0.10765	0.10117	0.12915	0.15188	0.1211	0.11451	0.13005
868.789	0.10739	0.10095	0.12884	0.15155	0.12093	0.11441	0.12998
869.271	0.10714	0.10073	0.12855	0.15121	0.12078	0.11431	0.12993
869.753	0.1069	0.10052	0.12828	0.15088	0.12064	0.11421	0.12988
870.235	0.10668	0.10031	0.12804	0.15056	0.12051	0.1141	0.12984
870.717	0.10648	0.10012	0.12781	0.15024	0.12038	0.11399	0.12981
871.199	0.10628	0.09994	0.12761	0.14993	0.12026	0.11389	0.1298
871.681	0.1061	0.09977	0.12742	0.14963	0.12013	0.11379	0.12979
872.163	0.10593	0.09963	0.12726	0.14934	0.12	0.11371	0.1298
872.646	0.10578	0.09951	0.12711	0.14907	0.11989	0.11365	0.12984
873.128	0.10564	0.09941	0.12699	0.14881	0.11978	0.11361	0.12989
873.61	0.10552	0.09933	0.12689	0.14857	0.1197	0.1136	0.12997
874.092	0.10543	0.09927	0.12681	0.14834	0.11963	0.11361	0.13008
874.574	0.10537	0.09922	0.12675	0.14813	0.11959	0.11364	0.1302
875.056	0.10533	0.09919	0.12671	0.14793	0.11958	0.11369	0.13034
875.538	0.10531	0.09917	0.12669	0.14774	0.11959	0.11376	0.13051
876.02	0.10531	0.09917	0.12669	0.14756	0.11962	0.11385	0.13068
876.503	0.10533	0.09918	0.12672	0.14739	0.11968	0.11397	0.13089
876.985	0.10537	0.09922	0.12676	0.14723	0.11975	0.1141	0.13112
877.467	0.10543	0.09928	0.12684	0.14708	0.11984	0.11427	0.13138
877.949	0.10551	0.09937	0.12694	0.14694	0.11994	0.11446	0.13169
878.431	0.10562	0.09947	0.12706	0.14681	0.12004	0.11469	0.13204
878.913	0.10575	0.0996	0.12719	0.14669	0.12016	0.11495	0.13243
879.395	0.10591	0.09974	0.12735	0.14658	0.12029	0.11523	0.13287
879.877	0.10611	0.0999	0.12752	0.14649	0.12043	0.11555	0.13333
880.36	0.10633	0.10009	0.12771	0.14641	0.12059	0.11589	0.13383
880.842	0.10659	0.1003	0.12793	0.14636	0.12077	0.11626	0.13435
881.324	0.10689	0.10054	0.12819	0.14634	0.12098	0.11666	0.13489
881.806	0.10723	0.10082	0.12849	0.14635	0.12123	0.11709	0.13545
882.288	0.1076	0.10114	0.12884	0.14638	0.12151	0.11754	0.13604
882.77	0.10801	0.10149	0.12922	0.14644	0.12183	0.11803	0.13665
883.252	0.10846	0.10189	0.12965	0.14653	0.12219	0.11853	0.13729
883.734	0.10895	0.10233	0.13013	0.14663	0.1226	0.11906	0.13795
884.217	0.10949	0.1028	0.13064	0.14676	0.12304	0.1196	0.13862
884.699	0.11007	0.10332	0.1312	0.14692	0.12351	0.12016	0.1393
885.181	0.1107	0.10388	0.13181	0.1471	0.12403	0.12072	0.13999
885.663	0.11139	0.10448	0.13247	0.14731	0.12458	0.12128	0.14068
886.145	0.11213	0.10513	0.13318	0.14757	0.12517	0.12184	0.14136
886.627	0.11294	0.10582	0.13395	0.14786	0.12579	0.12239	0.14203
887.109	0.11381	0.10656	0.13478	0.14819	0.12646	0.12291	0.14267
887.591	0.11475	0.10736	0.13566	0.14857	0.12717	0.12342	0.14329
888.073	0.11576	0.10821	0.1366	0.149	0.12793	0.1239	0.14387
888.556	0.11684	0.10912	0.13761	0.14947	0.12875	0.12436	0.14443
889.038	0.118	0.11009	0.13869	0.15	0.12963	0.12479	0.14495
889.52	0.11924	0.11113	0.13984	0.15057	0.13058	0.12519	0.14543
890.002	0.12056	0.11225	0.14107	0.15118	0.13161	0.12557	0.14589
890.484	0.12196	0.11344	0.14238	0.15183	0.13271	0.12592	0.14631
890.966	0.12344	0.1147	0.14377	0.15252	0.13389	0.12623	0.1467
891.448	0.125	0.11605	0.14525	0.15323	0.13515	0.12653	0.14705
891.931	0.12664	0.11748	0.14682	0.15398	0.13649	0.12679	0.14737
892.413	0.12837	0.11899	0.14848	0.15476	0.13791	0.12703	0.14766
892.895	0.1302	0.12058	0.15023	0.15557	0.13941	0.12725	0.14792
893.377	0.13211	0.12226	0.15209	0.15641	0.14099	0.12745	0.14815
893.859	0.13412	0.12403	0.15404	0.15728	0.14266	0.12763	0.14837
894.341	0.13623	0.12588	0.15609	0.15818	0.14442	0.1278	0.14858
894.823	0.13843	0.12782	0.15823	0.15911	0.14627	0.12797	0.14879
895.305	0.14072	0.12984	0.16048	0.16005	0.14822	0.12814	0.149
895.788	0.14309	0.13193	0.16283	0.161	0.15026	0.1283	0.14924
896.27	0.14555	0.1341	0.16527	0.16195	0.15239	0.12847	0.1495
896.752	0.14808	0.13634	0.16781	0.1629	0.15461	0.12864	0.14978
897.234	0.15069	0.13863	0.17045	0.16385	0.15692	0.12882	0.1501
897.716	0.15337	0.141	0.17318	0.16477	0.15933	0.12901	0.15045
898.198	0.15613	0.14342	0.17601	0.16568	0.16182	0.12922	0.15085
898.68	0.15898	0.14592	0.17892	0.16656	0.16439	0.12946	0.15129
899.162	0.16191	0.14848	0.18193	0.1674	0.16706	0.12974	0.15179
899.644	0.16492	0.15112	0.18502	0.16821	0.16982	0.13007	0.15235
900.127	0.168	0.15383	0.18819	0.16897	0.17265	0.13044	0.15298
900.609	0.17116	0.15662	0.19145	0.16969	0.17557	0.13087	0.15367
901.091	0.17438	0.15946	0.19477	0.17036	0.17856	0.13134	0.15442
901.573	0.17766	0.16237	0.19817	0.17098	0.18163	0.13185	0.15525
902.055	0.18099	0.16532	0.20163	0.17155	0.18476	0.13241	0.15614
902.537	0.18436	0.16831	0.20515	0.17208	0.18795	0.133	0.1571
903.019	0.18776	0.17134	0.20872	0.17255	0.19119	0.13363	0.15813
903.501	0.1912	0.1744	0.21233	0.17299	0.1945	0.13431	0.15923
903.984	0.19466	0.17749	0.21597	0.17339	0.19784	0.13503	0.16038
904.466	0.19814	0.18059	0.21963	0.17377	0.20123	0.13579	0.16159
904.948	0.20162	0.18371	0.2233	0.17413	0.20465	0.13661	0.16284
905.43	0.2051	0.18683	0.22697	0.17448	0.20807	0.13747	0.16413
905.912	0.20856	0.18995	0.2306	0.17483	0.2115	0.13836	0.16545
906.394	0.21199	0.19306	0.2342	0.17519	0.2149	0.13929	0.16678
906.876	0.21538	0.19613	0.23773	0.17557	0.21826	0.14023	0.16813
907.359	0.2187	0.19915	0.24119	0.17597	0.22155	0.14118	0.16949
907.841	0.22194	0.20211	0.24455	0.17639	0.22475	0.14213	0.17083
908.323	0.22506	0.20496	0.24778	0.17684	0.22783	0.14307	0.17215
908.805	0.22804	0.2077	0.25086	0.17732	0.23075	0.144	0.17343
909.287	0.23084	0.21029	0.25377	0.17782	0.23349	0.14491	0.17466
909.769	0.23343	0.21271	0.25646	0.17833	0.23601	0.14579	0.17582
910.251	0.23577	0.21492	0.25891	0.17883	0.23828	0.14663	0.17691
910.733	0.23782	0.21691	0.26108	0.17933	0.24026	0.14741	0.17789
911.216	0.23958	0.21866	0.26293	0.1798	0.24192	0.14812	0.17878
911.698	0.24101	0.22013	0.26444	0.18025	0.24325	0.14876	0.17954
912.18	0.24209	0.22132	0.2656	0.18066	0.2442	0.1493	0.18019
912.662	0.24281	0.22221	0.26639	0.18104	0.24476	0.14975	0.1807
913.144	0.24317	0.22279	0.2668	0.18137	0.24491	0.1501	0.18107
913.626	0.24314	0.22305	0.26683	0.18165	0.24463	0.15033	0.18129
914.108	0.24273	0.22297	0.26647	0.18187	0.24391	0.15044	0.18135
914.59	0.24193	0.22255	0.26573	0.18202	0.24275	0.15043	0.18125
915.072	0.24074	0.22179	0.26461	0.1821	0.24116	0.1503	0.18097
915.555	0.23916	0.22069	0.2631	0.18209	0.23915	0.15005	0.18052
916.037	0.23723	0.21925	0.26122	0.18199	0.23675	0.14967	0.17988
916.519	0.23495	0.21749	0.25898	0.18179	0.23398	0.14916	0.17906
917.001	0.23235	0.21542	0.2564	0.18149	0.23087	0.14852	0.17805
917.483	0.22946	0.21307	0.2535	0.18109	0.22746	0.14776	0.17687
917.965	0.22632	0.21046	0.25032	0.18059	0.22379	0.14686	0.17553
918.447	0.22295	0.20761	0.24689	0.17997	0.21991	0.14583	0.17403
918.929	0.21938	0.20456	0.24324	0.17924	0.21584	0.14468	0.17238
919.412	0.21563	0.20132	0.2394	0.1784	0.21164	0.14341	0.17061
919.894	0.21174	0.19794	0.23541	0.17746	0.20735	0.14203	0.16873
920.376	0.20774	0.19443	0.23131	0.1764	0.203	0.14056	0.16674
920.858	0.20365	0.19082	0.22712	0.17524	0.19863	0.13901	0.16467
921.34	0.19951	0.18714	0.22287	0.17399	0.19426	0.1374	0.16254
921.822	0.19534	0.18342	0.21859	0.17265	0.18992	0.13572	0.16034
922.304	0.19116	0.17967	0.2143	0.17123	0.18563	0.134	0.1581
922.787	0.18699	0.17593	0.21001	0.16974	0.18141	0.13223	0.15582
923.269	0.18286	0.1722	0.20575	0.16819	0.17727	0.13043	0.15352
923.751	0.17877	0.1685	0.20152	0.16657	0.17323	0.12859	0.15119
924.233	0.17474	0.16485	0.19735	0.16489	0.16929	0.12673	0.14886
924.715	0.17078	0.16125	0.19324	0.16315	0.16546	0.12486	0.14652
925.197	0.16689	0.15772	0.18921	0.16136	0.16176	0.12297	0.14419
925.679	0.16308	0.15426	0.18526	0.15952	0.15818	0.12109	0.14187
926.161	0.15937	0.15088	0.18142	0.15764	0.15474	0.11923	0.13958
926.644	0.15576	0.14758	0.17768	0.15574	0.15143	0.11738	0.13732
927.126	0.15226	0.14437	0.17406	0.15382	0.14825	0.11556	0.13509
927.608	0.14889	0.14126	0.17055	0.1519	0.14522	0.11378	0.13291
928.09	0.14564	0.13825	0.16716	0.14999	0.14233	0.11202	0.13078
928.572	0.14251	0.13534	0.1639	0.14808	0.13957	0.1103	0.12869
929.054	0.13952	0.13255	0.16076	0.14619	0.13694	0.10861	0.12664
929.536	0.13665	0.12986	0.15774	0.14431	0.13444	0.10695	0.12465
930.018	0.1339	0.12728	0.15483	0.14244	0.13205	0.10533	0.1227
930.5	0.13126	0.12482	0.15205	0.14059	0.12977	0.10374	0.1208
930.983	0.12874	0.12246	0.14939	0.13877	0.1276	0.10218	0.11896
931.465	0.12633	0.12021	0.14686	0.13697	0.12553	0.10066	0.11716
931.947	0.12404	0.11807	0.14444	0.13519	0.12356	0.09918	0.11542
932.429	0.12186	0.11605	0.14216	0.13345	0.12168	0.09774	0.11371
932.911	0.11981	0.11413	0.14	0.13174	0.11991	0.09632	0.11205
933.393	0.11787	0.11233	0.13797	0.13006	0.11824	0.09494	0.11043
933.875	0.11606	0.11064	0.13606	0.12841	0.11666	0.09358	0.10884
934.357	0.11437	0.10906	0.13427	0.12679	0.11519	0.09225	0.10729
934.84	0.1128	0.10759	0.1326	0.12519	0.11381	0.09094	0.10577
935.322	0.11134	0.10622	0.13104	0.12361	0.11253	0.08966	0.10429
935.804	0.11	0.10496	0.12959	0.12205	0.11134	0.08839	0.10283
936.286	0.10876	0.10379	0.12826	0.12052	0.11023	0.08714	0.1014
936.768	0.10763	0.10272	0.12703	0.11902	0.10922	0.0859	0.09999
937.25	0.1066	0.10175	0.12591	0.11756	0.10829	0.08469	0.0986
937.732	0.10568	0.10088	0.12491	0.11612	0.10744	0.08349	0.09724
938.215	0.10486	0.10011	0.12402	0.11473	0.10669	0.08231	0.09591
938.697	0.10416	0.09944	0.12326	0.11337	0.10602	0.08116	0.09461
939.179	0.10356	0.09887	0.12262	0.11205	0.10545	0.08002	0.09333
939.661	0.10307	0.09842	0.1221	0.11077	0.10497	0.07892	0.0921
940.143	0.10269	0.09807	0.12172	0.10954	0.10459	0.07783	0.09089
940.625	0.10242	0.09783	0.12145	0.10833	0.10431	0.07677	0.08972
941.107	0.10225	0.0977	0.1213	0.10716	0.10412	0.07574	0.08857
941.589	0.10217	0.09767	0.12125	0.10601	0.10403	0.07472	0.08744
942.072	0.10219	0.09775	0.12131	0.10489	0.10403	0.07373	0.08633
942.554	0.1023	0.09792	0.12146	0.10379	0.10412	0.07275	0.08525
943.036	0.1025	0.09817	0.12169	0.10272	0.1043	0.0718	0.08419
943.518	0.10279	0.09851	0.12201	0.10167	0.10455	0.07086	0.08316
944	0.10316	0.09893	0.1224	0.10064	0.10489	0.06993	0.08215
944.482	0.10362	0.09943	0.12287	0.09965	0.10531	0.06903	0.08117
944.964	0.10414	0.09998	0.1234	0.09867	0.10579	0.06814	0.08023
[truncated: 5,922 more rows]

## Sheet: Fig4A
	0.31 mM			2.5 mM
[truncated: 302 more rows]

## Sheet: Fig4B
EDTA	Mg_20	Mg_40
[truncated: 4 more rows]

[truncated: 2 more sheets: Fig5, Fig6]
